# Supplementary material for: A Dynamic Model of Post-Traumatic Stress Disorder for Military Personnel and Veterans
Source: PLoS One. 2016 Oct 7;11(10):e0161405. doi: 10.1371/journal.pone.0161405 (PMC5055362; doi:10.1371/journal.pone.0161405)
Supplement: S2 File — This zipped file includes the simulation model (PTSD_Simulation.mdl), data file (Data.vdf), as well as a ReadMe document (ReadMe.docx). See the ReadMe document for instructions on how to use the model and data. The simulation can also be run online without any software requirements at http://jalali.mit.edu/ptsd-simulation—PTSD_Simulation.mdl file includes more features; the online version is developed in a more interactive environment. (ZIP) [file pone.0161405.s002.zip]

Archive with 3 entries (3 files):
- Data.vdf
- PTSD_Simulation.mdl
- ReadMe.docx
