# Supplementary material for: A Dynamic Model of Post-Traumatic Stress Disorder for Military Personnel and Veterans
Source: PLoS One. 2016 Oct 7;11(10):e0161405. doi: 10.1371/journal.pone.0161405 (PMC5055362; doi:10.1371/journal.pone.0161405)
Supplement: S2 File — This zipped file includes the simulation model (PTSD_Simulation.mdl), data file (Data.vdf), as well as a ReadMe document (ReadMe.docx). See the ReadMe document for instructions on how to use the model and data. The simulation can also be run online without any software requirements at http://jalali.mit.edu/ptsd-simulation—PTSD_Simulation.mdl file includes more features; the online version is developed in a more interactive environment. (ZIP) [file pone.0161405.s002.zip › PTSD_Simulation.mdl]

{UTF-8}
All PTSD patients=
	Service members with PTSD+Veterans with PTSD
	~	persons
	~		|

PTSD Cost Total=
	PTSD Cost in Military+PTSD Cost in VA
	~	dollar
	~		|

All military and veteran population=
	Total number of service members+Total number of veterans
	~	persons
	~		|

PTSD prevalence total=
	All PTSD patients/All military and veteran population
	~	Dmnl
	~		|

Year long=
	1
	~	year
	~		|

Deployment to a hypothetical war=
	Intensity of a hypothetical war in comparison to Iraq*Trauma multiplier in Iraq*"Deployment during Iraq war (data)"\
		((Time
	-"Time for an Iraq-like war")/Year long)
	~	Dmnl
	~		|

"Estimate of rate of healthy separation for pre-2014"=
	max
	(0,DELAY1i(exit data(Time/Year long),data adjustment delay,Initial rate of healthy separation\
		)-Ill exits from military-Separation with history of PTSD but current unknown status
	-total death rate in military
	)
	~	persons/year
	~		|

data adjustment delay=
	0.5
	~	year
	~		|

Initial rate of healthy separation=
	340000
	~	persons/year
	~		|

Min time to screen=
	1
	~	year
	~		|

Rate of diagnosis during service NotDeployed=
	Min("PM,IU: Ill-Undiagnosed Military NotDeployed"/Min time to screen,A*"Rate of diagnosis during service OEF & OIF"
	 + B)
	~	persons/year
	~		|

B=
	2267.8
	~	persons/year
	~		|

A=
	0.0936
	~	Dmnl
	~		|

total death rate in military=
	PMH death rate+PMID death rate+PMIU death rate+PMIUn death ratio+PMIDn death rate
	~	persons/year
	~		|

Initial rate of diagnosis of nondeployed=
	2161
	~	persons/year
	~		|

PMIDn death rate=
	Death ratio in military*"PM,ID: Ill-Diagnosed Military NotDeployed"
	~	persons/year
	~		|

"PM,ID: Ill-Diagnosed Military NotDeployed"= INTEG (
	Rate of diagnosis during service NotDeployed-PMIDn death rate-Separation of NotDeployed with PTSD\
		-"Quitting treatment rate for not-deployed military",
		"initial PM,ID NotDeployed")
	~	persons
	~		|

PMIUn death ratio=
	Death ratio in military*"PM,IU: Ill-Undiagnosed Military NotDeployed"
	~	persons/year
	~		|

"PM,IU: Ill-Undiagnosed Military NotDeployed"= INTEG (
	Rate of developing illness NotDeployed+Recruitment of unhealthy-PMIUn death ratio-Rate of diagnosis during service NotDeployed\
		-Separation of NotDeployed with unknown illness,
		initial PMU NotDeployed)
	~	persons
	~		|

PMID death rate=
	Death ratio in military*"PM,ID: Ill-Diagnosed Military OEF & OIF"
	~	persons/year
	~		|

PMIU death rate=
	Death ratio in military*"PM,IU: Ill-Undiagnosed Military OEF & OIF"
	~	persons/year
	~		|

Rate of healthy separation=
	IF THEN ELSE(Time>2014 , "Estimate of rate of healthy separation for post-2014", "Estimate of rate of healthy separation for pre-2014"
	)
	~	persons/year
	~		|

Total exit from military=
	Rate of healthy separation+Ill exits from military+Separation with history of PTSD but current unknown status\
		+total death rate in military
	~	persons/year
	~		|

"PM,IU: Ill-Undiagnosed Military OEF & OIF"= INTEG (
	"Developing illness OEF&OIF"-PMIU death rate-"Rate of diagnosis during service OEF & OIF"\
		-"Separation of OEF & OIF with unknown illness",
		"initial PMIU OEF&OIF")
	~	persons
	~		|

"PM,ID: Ill-Diagnosed Military OEF & OIF"= INTEG (
	"Rate of diagnosis during service OEF & OIF"-PMID death rate-"Separation of OEF & OIF with PTSD"\
		-"Quitting treatment rate for OEF & OIF in military",
		"initial PMID OEF&OIF")
	~	persons
	~		|

"Healthy Military (PMH)"= INTEG (
	Recruitment of healthy-Developing illness in CZ-Developing illness not in CZ-PMH death rate\
		-Rate of healthy separation,
		Initial PMH)
	~	persons
	~		|

Death ratio in military=
	0.01
	~	1/year
	~		|

PMH death rate=
	Death ratio in military*"Healthy Military (PMH)"
	~	persons/year
	~		|

"Death rate of PV ID of Pre-2000"=
	"Death ratio for PV ID Pre-2000"*"PV,ID: Ill-Diagnosed Veterans of Pre-2000"
	~	persons/year
	~		|

"PTSD Cost for Diagnosed Veterans Pre-2000"=
	PTSD Cost per Diagnosed Veterans (Time/Year long)*"PV,ID: Ill-Diagnosed Veterans of Pre-2000"
	~	dollar
	~		|

"Quitting treatment rate for Pre-2000"=
	Quitting treatment ratio for veterans*"PV,ID: Ill-Diagnosed Veterans of Pre-2000"
	~	persons/year
	~		|

"PTSD Cost for Diagnosed Veterans OEF & OIF"=
	PTSD Cost per Diagnosed Veterans (Time/Year long)*"PV ID Veterans of OEF & OIF"
	~	dollar
	~		|

"Death rate of PV ID of OEF&OIF"=
	"Death ratio for PV ID of Veterans of OEF & OIF"*"PV ID Veterans of OEF & OIF"
	~	persons/year
	~		|

"Quitting treatment rate for OEF & OIF veterans"=
	Quitting treatment ratio for veterans*"PV ID Veterans of OEF & OIF"
	~	persons/year
	~		|

"PV ID: Ill-Diagnosed Veterans"=
	"PV,ID: Ill-Diagnosed Veterans of Pre-2000"+"PV ID Veterans of OEF & OIF"+"PV,ID: Veterans NotDeployed"
	~	persons
	~		|

Recruitment=
	IF THEN ELSE(Time>2014,"Estimate of rate of recruitment for post-2014","Recruitment data pre-2014"\
		(Time/Year long))
	~	persons/year
	~		|

Return of healthy veterans with PTSD history=
	Separation of healthy Veterans with history of PTSD+"Quitting treatment rate for OEF & OIF veterans"
	~	persons/year
	~		|

"Estimate of rate of healthy separation for post-2014"=
	"Healthy Military (PMH)"*Separation ratio of healthy service members
	~	persons/year
	~		|

"Estimate of rate of recruitment for post-2014"=
	max(0,Military size gap/Time to fill the gap+Total exit from military)
	~	persons/year
	~		|

Time to fill the gap=
	1
	~	year
	~		|

"Healthy Veterans (PVH)"= INTEG (
	Rate of healthy separation+Return of healthy veterans with PTSD history-Death rate of PVH\
		,
		Initial PVH)
	~	persons
	~		|

"Separation of OEF & OIF with PTSD"=
	Separation ratio of people who have had PTSD*"PM,ID: Ill-Diagnosed Military OEF & OIF"
	~	persons/year
	~		|

Diagnosis multiplier=
	(K*"PM,ID: Ill-Diagnosed Military")^Alpha
	~	Dmnl
	~		|

Ratio revealing symptoms for pre2000 veterans=
	Diagnosis multiplier*"Ratio revealing symptoms post-military"
	~	1/year
	~		|

K=
	1.38476e-006
	~	1/persons
	~		|

"Rate of diagnosis after service of Pre-2000"=
	"PV IU: Ill-Undiagnosed Veterans of Pre-2000"*Ratio revealing symptoms for pre2000 veterans
	~	persons/year
	~		|

"Separation OEF & OIF veterans with unknown status but history of PTSD"=
	"Post Treatment Stage Military OEF & OIF"*Separation ratio with history of PTSD
	~	persons/year
	~		|

Separation ratio with history of PTSD=
	0.33
	~	1/year
	~		|

"Separation not-deployed veterans with unknown status but history of PTSD"=
	Post Treatment Stage Military NotDeployed*Separation ratio with history of PTSD
	~	persons/year
	~		|

"Deployment during Iraq war (data)"(
	[(-25,0)-(10,0.1)],(-25,0),(-1,0),(0,0.05),(0.5,0.09),(2,0.09),(3,0.09),(4,0.1),(6,0.08\
		),(7,0.04),(8,0.02),(9,0.01),(10,0))
	~	Dmnl
	~		|

"Time for an Iraq-like war"=
	2020
	~	year [2015,2025,1]
	~		|

Deployment ratio in Iraq during the war=
	0.1
	~	Dmnl
	~		|

Intensity in steady state in comparison to Iraq=
	0.2
	~	Dmnl [0,5,0.1]
	~		|

Intensity of a hypothetical war in comparison to Iraq=
	0
	~	Dmnl [0,5,0.1]
	~		|

"Deployment to CZ-like areas post-2014"=
	Deployment to a hypothetical war+Steady state deployment
	~	Dmnl
	~		|

"Ratio deployed to combat zone (CZ)"=
	IF THEN ELSE("No War scenario (1=No war, 0=war)"=0:AND:Time<=2015,"Deployment to CZ areas pre-2014 (OEF & OIF)"\
		(Time/Year long),"Deployment to CZ-like areas post-2014")
	~	Dmnl
	~		|

Trauma multiplier in Iraq=
	6.21/4.5
	~	Dmnl
	~	6.21 = trauma per person per year in Iraq
		4.5 = our status quo number which is for average of Iraq and Afghanistan
	|

Steady state deployment=
	IF THEN ELSE(Time>2015,Intensity in steady state in comparison to Iraq*Deployment ratio in Iraq during the war\
		*Trauma multiplier in Iraq,0)
	~	Dmnl
	~		|

Policy implementation time=
	2015
	~	year [2000,2050,1]
	~		|

Percent Change in Resiliency=
	0
	~	Dmnl [-100,100,10]
	~	0.54 ---> 0.72
	|

Percent Change in Screening=
	0
	~	Dmnl [-100,400,10]
	~		|

Normal Ratio revealing symptoms military=
	0.043
	~	1/year [0,?,0.001]
	~		|

Resiliency effect=
	Normal Resiliency*max(0,1+Smooth(step(Percent Change in Resiliency/100,Policy implementation time\
		),Time to implement policy))
	~	Dmnl
	~	0.54 ---> 0.72
		
		+smooth(STEP(0.33,Policy implimenation time),3)
		cite: Michael Wm. Marks (Arizona)
	|

Normal quitting ratio in Military=
	0.125
	~	1/year
	~		|

Percent Change in Treatment in Military=
	0
	~	Dmnl [-100,400]
	~		|

Time to implement policy=
	3
	~	year
	~		|

Ratio revealing symptoms military=
	Normal Ratio revealing symptoms military*max(0,1+Smooth(step(Percent Change in Screening\
		/100,Policy implementation time),Time to implement policy))
	~	1/year [0,0.1,0.001]
	~	0.024*(1+smooth(STEP(Change in screening performance in Military,Policy \
		implimenation time),3))
	|

Normal Resiliency=
	1
	~	Dmnl
	~		|

Total number of service members=
	"Healthy Military (PMH)"+Service members with PTSD+Service members with history of PTSD and current unknown status
	~	persons
	~		|

Service members with history of PTSD and current unknown status=
	Post Treatment Stage Military NotDeployed+"Post Treatment Stage Military OEF & OIF"
	~	persons
	~		|

Separation with history of PTSD but current unknown status=
	"Separation not-deployed veterans with unknown status but history of PTSD"+"Separation OEF & OIF veterans with unknown status but history of PTSD"
	~	persons/year
	~		|

"PV IU: Ill-Undiagnosed Veterans OEF & OIF"= INTEG (
	"Separation of OEF & OIF with unknown illness"-"Death rate of PV IU of OEF&OIF"-"Rate of diagnosis after service OEF & OIF"\
		+"Separation OEF & OIF with Ineffective treatment",
		"initial PVIU OEF&OIF")
	~	persons
	~		|

Healthy separation not deployed with history of PTSD=
	ratio of effective treatment*"Separation not-deployed veterans with unknown status but history of PTSD"
	~	persons/year
	~		|

Separation of Ill Undiagnosed Veterans with history of PTSD=
	"Separation OEF & OIF with Ineffective treatment"+Separation not deployed with Ineffective treatment
	~	persons/year
	~		|

"Separation OEF & OIF with Ineffective treatment"=
	(1-ratio of effective treatment)*"Separation OEF & OIF veterans with unknown status but history of PTSD"
	~	persons/year
	~		|

PTSD Cost per Diagnosed Military(
	[(2000,0)-(2014,10000)],(2000,3312),(2001,3312),(2002,3312),(2003,3312),(2004,3425),\
		(2005,3011),(2006,3499),(2007,3507),(2008,4459),(2009,5032),(2010,4533),(2011,4688)\
		,(2012,4520),(2013,4565),(2014,4611))
	~	dollar/persons
	~		|

Separation not deployed with Ineffective treatment=
	(1-ratio of effective treatment)*"Separation not-deployed veterans with unknown status but history of PTSD"
	~	persons/year
	~		|

Separation of healthy Veterans with history of PTSD=
	"Healthy separation OEF & OIF with history of PTSD"+Healthy separation not deployed with history of PTSD
	~	persons/year
	~		|

"Healthy separation OEF & OIF with history of PTSD"=
	ratio of effective treatment*"Separation OEF & OIF veterans with unknown status but history of PTSD"
	~	persons/year
	~		|

"PV IU: Ill-Undiagnosed Veterans NotDeployed"= INTEG (
	Separation of NotDeployed with unknown illness-"Death rate of PV IU of Not-deployed"\
		-Rate of diagnosis after service NotDeployed+Separation not deployed with Ineffective treatment\
		,
		initial VIU NotDeployed)
	~	persons
	~		|

"Post Treatment Stage Military OEF & OIF"= INTEG (
	"Quitting treatment rate for OEF & OIF in military"-"Separation OEF & OIF veterans with unknown status but history of PTSD"\
		,
		0)
	~	persons
	~		|

ratio of effective treatment=
	0.5
	~	Dmnl [0,1,0.1]
	~	Assumption
	|

"Quitting treatment rate for OEF & OIF in military"=
	Quitting treatment ratio in Military*"PM,ID: Ill-Diagnosed Military OEF & OIF"
	~	persons/year
	~		|

Post Treatment Stage Military NotDeployed= INTEG (
	"Quitting treatment rate for not-deployed military"-"Separation not-deployed veterans with unknown status but history of PTSD"\
		,
		0)
	~	persons
	~		|

Rate of diagnosis after service NotDeployed=
	"PV IU: Ill-Undiagnosed Veterans NotDeployed"*"Ratio revealing symptoms post-military"
	~	persons/year
	~		|

Desired number of service members=
	Total service members in 2014
	~	persons
	~		|

Military size gap=
	Desired number of service members-Total number of service members
	~	persons
	~		|

Total service members in 2014=
	2.14e+006
	~	persons
	~	simulation value at 2014
	|

PTSD prevalence in Military=
	Service members with PTSD/Total number of service members
	~	Dmnl
	~		|

Initial PVH=
	initial Veterans population-"initial PVID OEF&OIF"-"initial PVIU OEF&OIF"-initial VIU NotDeployed\
		-"initial VAU Pre-2000"-"initial PVID Pre-2000"-initial PV ID NotDeployed
	~	persons
	~		|

"PV ID Veterans of OEF & OIF"= INTEG (
	"Rate of diagnosis after service OEF & OIF"+"Separation of OEF & OIF with PTSD"-"Death rate of PV ID of OEF&OIF"\
		-"Quitting treatment rate for OEF & OIF veterans",
		"initial PVID OEF&OIF")
	~	persons
	~		|

PTSD prevalence among Veterans=
	Veterans with PTSD/Total number of veterans
	~	Dmnl
	~		|

Initial PMH=
	Initial military population - ("initial PMIU OEF&OIF"+"initial PMID OEF&OIF"+initial PMU NotDeployed\
		 +"initial PM,ID NotDeployed")
	~	persons
	~		|

"Rate of diagnosis after service OEF & OIF"=
	"PV IU: Ill-Undiagnosed Veterans OEF & OIF"*"Ratio revealing symptoms post-military"
	~	persons/year
	~		|

"initial PM,ID NotDeployed"=
	Initial rate of diagnosis of nondeployed/(Quitting treatment ratio in Military+Separation ratio of people who have had PTSD\
		)
	~	persons
	~	2000
	|

initial PV ID NotDeployed=
	0
	~	persons
	~		|

initial PMU NotDeployed=
	"initial PM,ID NotDeployed"*(Separation ratio of people who have had PTSD+Quitting treatment ratio in Military\
		)/Ratio revealing symptoms military
	~	persons
	~	100000
	|

initial VIU NotDeployed=
	0
	~	persons
	~	140000
	|

"Quitting treatment rate for not-deployed military"=
	Quitting treatment ratio in Military*"PM,ID: Ill-Diagnosed Military NotDeployed"
	~	persons/year
	~		|

Service members with PTSD=
	"PM,ID: Ill-Diagnosed Military"+"PM,IU: Ill-Undiagnosed Military"
	~	persons
	~		|

PTSD Cost in Military=
	"PM,ID: Ill-Diagnosed Military"*PTSD Cost per Diagnosed Military (Time/ Year long)
	~	dollar
	~		|

PTSD Cost for Diagnosed Military NotDeployed=
	"PM,ID: Ill-Diagnosed Military NotDeployed"*PTSD Cost per Diagnosed Military (Time/Year long\
		)
	~	dollar
	~		|

"PTSD Cost for Diagnosed Military OEF & OIF"=
	"PM,ID: Ill-Diagnosed Military OEF & OIF"*PTSD Cost per Diagnosed Military (Time/Year long\
		)
	~	dollar
	~		|

Total number of veterans=
	"Healthy Veterans (PVH)"+Veterans with PTSD
	~	persons
	~		|

Separation of NotDeployed with unknown illness=
	"PM,IU: Ill-Undiagnosed Military NotDeployed"*Separation ratio of ill undiagnosed service members
	~	persons/year
	~		|

"Quitting treatment rate for not-deployed veterans"=
	Quitting treatment ratio for veterans*"PV,ID: Veterans NotDeployed"
	~	persons/year
	~		|

Separation of NotDeployed with PTSD=
	Separation ratio of people who have had PTSD*"PM,ID: Ill-Diagnosed Military NotDeployed"
	~	persons/year
	~		|

Veterans with PTSD=
	"PV ID: Ill-Diagnosed Veterans"+"PV IU: Ill-Undiagnosed Veterans"
	~	persons
	~		|

Developing illness not in CZ=
	Fractional rate of developing PTSD in NON CZ*PMH not in CZ
	~	persons/year
	~		|

Developing illness in CZ=
	Trauma experienced by PMH*Chance of developing PTSD given CZ trauma
	~	persons/year
	~		|

Rate of developing illness NotDeployed=
	Developing illness not in CZ
	~	persons/year
	~		|

"Developing illness OEF&OIF"=
	Developing illness in CZ
	~	persons/year
	~		|

"(3) Rate of diagnosis during service"=
	Rate of diagnosis during service NotDeployed+"Rate of diagnosis during service OEF & OIF"
	~	persons/year
	~		|

"(8) Rate of diagnosis after service"=
	"Rate of diagnosis after service of Pre-2000"+"Rate of diagnosis after service OEF & OIF"\
		+Rate of diagnosis after service NotDeployed
	~	persons/year
	~		|

PTSD Cost in VA=
	PTSD Cost per Diagnosed Veterans (Time/Year long)*"PV ID: Ill-Diagnosed Veterans"
	~	dollar
	~		|

Ill exits from military=
	Separation of NotDeployed with unknown illness+"Separation of OEF & OIF with unknown illness"\
		+Separation of NotDeployed with PTSD+"Separation of OEF & OIF with PTSD"
	~	persons/year
	~		|

Recruitment of unhealthy=
	Unhealthy recruitment ratio*Recruitment
	~	persons/year
	~		|

PTSD Cost for Diagnosed Veterans NotDeployed=
	PTSD Cost per Diagnosed Veterans (Time/Year long)*"PV,ID: Veterans NotDeployed"
	~	dollar
	~		|

Death ratio for PV ID NotDeployed=
	0.023
	~	1/year
	~	Life expectency of a 40 yrs old is 40.4 years --> death ratio   1/40=0.025
		Life expectency of a 30 yrs old is 49.8 years --> death ratio   1/50=0.02
		We assume death ratio = 0.023 which gives us a very good fit too.
	|

"Death rate of PV IU of Not-deployed"=
	Death ratio for PV IU NotDeployed*"PV IU: Ill-Undiagnosed Veterans NotDeployed"
	~	persons/year
	~		|

Death ratio for PV IU NotDeployed=
	0.023
	~	1/year
	~	Life expectency of a 40 yrs old is 40.4 years --> death ratio   1/40=0.025
		Life expectency of a 30 yrs old is 49.8 years --> death ratio   1/50=0.02
		We assume death ratio = 0.023 which gives us a very good fit too.
	|

Death rate of PV ID of NotDeployed=
	Death ratio for PV ID NotDeployed*"PV,ID: Veterans NotDeployed"
	~	persons/year
	~		|

"PM,IU: Ill-Undiagnosed Military"=
	"PM,IU: Ill-Undiagnosed Military NotDeployed"+"PM,IU: Ill-Undiagnosed Military OEF & OIF"
	~	persons
	~		|

"PV IU: Ill-Undiagnosed Veterans"=
	"PV IU: Ill-Undiagnosed Veterans of Pre-2000"+"PV IU: Ill-Undiagnosed Veterans OEF & OIF"\
		+"PV IU: Ill-Undiagnosed Veterans NotDeployed"
	~	persons
	~		|

"PV,ID: Veterans NotDeployed"= INTEG (
	Separation of NotDeployed with PTSD+Rate of diagnosis after service NotDeployed-"Quitting treatment rate for not-deployed veterans"\
		-Death rate of PV ID of NotDeployed,
		initial PV ID NotDeployed)
	~	persons
	~		|

"initial PMIU OEF&OIF"=
	0
	~	persons
	~	100000
	|

"PM,ID: Ill-Diagnosed Military"=
	"PM,ID: Ill-Diagnosed Military NotDeployed"+"PM,ID: Ill-Diagnosed Military OEF & OIF"
	~	persons
	~		|

Alpha=
	0.495913
	~	Dmnl [0,3,0.01]
	~		|

"Death ratio for PV IU Pre-2000"=
	0.04
	~	1/year [?,?,0.005]
	~	Median age of pre-2000 veterans was 57.4 in 2000. \
		(https://www.census.gov/prod/2003pubs/c2kbr-22.pdf) Life expectency of a \
		60 yrs old is 22.8 --> death ratio   1/25
	|

"Death rate of PV IU of Pre-2000"=
	"Death ratio for PV IU Pre-2000"*"PV IU: Ill-Undiagnosed Veterans of Pre-2000"
	~	persons/year
	~		|

"initial VAU Pre-2000"=
	5e+006
	~	persons
	~		|

"PV IU: Ill-Undiagnosed Veterans of Pre-2000"= INTEG (
	-"Death rate of PV IU of Pre-2000"-"Rate of diagnosis after service of Pre-2000",
		"initial VAU Pre-2000")
	~	persons
	~		|

SW Data 8 0=
	0
	~	Dmnl [0,1,1]
	~		|

"initial PVID Pre-2000"=
	136364
	~	persons
	~	2004: 160000
	|

"PV,ID: Ill-Diagnosed Veterans of Pre-2000"= INTEG (
	"Rate of diagnosis after service of Pre-2000"-"Death rate of PV ID of Pre-2000"-"Quitting treatment rate for Pre-2000"\
		,
		"initial PVID Pre-2000")
	~	persons
	~		|

"Death ratio for PV ID Pre-2000"=
	0.04
	~	1/year [?,?,0.005]
	~	Median age of pre-2000 veterans was 57.4 in 2000. \
		(https://www.census.gov/prod/2003pubs/c2kbr-22.pdf) Life expectency of a \
		60 yrs old is 22.8 --> death ratio   1/25
	|

initial VAU OIF and OEF=
	0
	~	persons
	~		|

intial OIF and OEF IU PTSD=
	0
	~	persons
	~		|

"Deployment to CZ areas pre-2014 (OEF & OIF)"(
	[(2000,0)-(2014,0.2)],(2000,0),(2001,2.53e-005),(2002,0.001205),(2003,0.047712),(2004\
		,0.09315),(2005,0.096076),(2006,0.100343),(2007,0.107575),(2008,0.108122),(2009,0.100172\
		),(2010,0.092321),(2011,0.085265),(2012,0.058944),(2013,0.024503),(2014,0.015332))
	~	Dmnl
	~		|

Recruitment of healthy=
	(1-Unhealthy recruitment ratio)*Recruitment
	~	persons/year
	~		|

"Recruitment data pre-2014"(
	[(2000,0)-(2014,500000)],(2000,355619),(2001,337378),(2002,343603),(2003,317954),(2004\
		,300613),(2005,274276),(2006,317866),(2007,319229),(2008,324737),(2009,296505),(2010\
		,282638),(2011,270096),(2012,265140),(2013,276211),(2014,244114))
	~	persons/year
	~		|

PMH in CZ=
	"Healthy Military (PMH)"*"Ratio deployed to combat zone (CZ)"
	~	persons
	~		|

PMH not in CZ=
	"Healthy Military (PMH)"*(1-"Ratio deployed to combat zone (CZ)")
	~	persons
	~		|

exit data(
	[(2000,0)-(2014,500000)],(2000,358097),(2001,110501),(2002,462166),(2003,340457),(2004\
		,266015),(2005,279308),(2006,311210),(2007,257212),(2008,219651),(2009,215693),(2010\
		,259395),(2011,266186),(2012,286113),(2013,425628),(2014,425628))
	~	persons/year
	~		|

"Rate of diagnosis during service OEF & OIF"=
	"PM,IU: Ill-Undiagnosed Military OEF & OIF"*Ratio revealing symptoms military
	~	persons/year
	~		|

"No War scenario (1=No war, 0=war)"=
	0
	~	Dmnl [0,1,1]
	~		|

Normal fractional rate of developing PTSD in NON CZ=
	0.001
	~	1/year [0,?,0.0005]
	~	lifetime prevalence of PTSD among adult Americans is 7.8 percent - life \
		expectancy is 78 years. --> estimation: 0.1% per year
	|

Fractional rate of developing PTSD in NON CZ=
	Normal fractional rate of developing PTSD in NON CZ/Resiliency effect
	~	1/year
	~		|

Initial military population=
	1.97544e+006
	~	persons
	~	2000
	|

initial Veterans population=
	2.64037e+007
	~	persons
	~		|

"initial PVID OEF&OIF"=
	0
	~	persons [0,30000,10]
	~	2004: 160000
	|

"initial PMID OEF&OIF"=
	0
	~	persons [?,100,1]
	~	2004
	|

Death rate of PVH=
	Death ratio for PVH*"Healthy Veterans (PVH)"
	~	persons/year
	~		|

Death ratio for PVH=
	0.023
	~	1/year
	~	Life expectency of a 40 yrs old is 40.4 years --> death ratio   1/40=0.025
		Life expectency of a 30 yrs old is 49.8 years --> death ratio   1/50=0.02
		We assume death ratio = 0.023 which gives us a very good fit too.
	|

Unhealthy recruitment ratio=
	0.01
	~	Dmnl [0,1,0.005]
	~	From IOM report, page 36: "Monahan et al. (2013) reported that the \
		incidence of PTSD in recruit trainees throughtout the service branches in \
		2000-2012 was 3.3 per 1,000 person-years." (female:11.5 vs. male: 1.7)
	|

Separation ratio of healthy service members=
	0.125
	~	1/year
	~		|

Normal chance of developing PTSD in CZ given experiencing trauma=
	0.17
	~	persons/Trauma
	~		|

Chance of developing PTSD given CZ trauma=
	Normal chance of developing PTSD in CZ given experiencing trauma/Resiliency effect
	~	persons/Trauma
	~		|

Trauma rate per year per person in CZ=
	4.5
	~	(Trauma/persons)/year
	~		|

Trauma experienced by PMH=
	PMH in CZ*Trauma rate per year per person in CZ
	~	Trauma/year
	~		|

Quitting treatment ratio for veterans=
	0.145
	~	1/year
	~		|

Quitting treatment ratio in Military=
	Normal quitting ratio in Military*max(0,1+Smooth(step(Percent Change in Treatment in Military\
		/100,Policy implementation time),Time to implement policy))
	~	1/year [0,?]
	~		|

"Ratio revealing symptoms post-military"=
	0.103
	~	1/year [0,?]
	~		|

PTSD Cost per Diagnosed Veterans(
	[(2000,0)-(2014,10000)],(2000,4944),(2001,5028),(2002,5112),(2003,5198),(2004,5285),\
		(2005,5374),(2006,5465),(2007,5556),(2008,5650),(2009,5745),(2010,5841),(2011,6155)\
		,(2012,6039),(2013,6141),(2014,6244))
	~	dollar/persons
	~	6000*(1+smooth(STEP(Change in cost per patient in VA,Policy implimenation \
		time),3))
	|

"Death ratio for PV IU of Veterans of OEF & OIF"=
	0.023
	~	1/year
	~	Life expectency of a 40 yrs old is 40.4 years --> death ratio   1/40=0.025
		Life expectency of a 30 yrs old is 49.8 years --> death ratio   1/50=0.02
		We assume death ratio = 0.023 which gives us a very good fit too.
	|

"Death ratio for PV ID of Veterans of OEF & OIF"=
	0.023
	~	1/year
	~	Life expectency of a 40 yrs old is 40.4 years --> death ratio   1/40=0.025
		Life expectency of a 30 yrs old is 49.8 years --> death ratio   1/50=0.02
		We assume death ratio = 0.023 which gives us a very good fit too.
	|

Separation ratio of people who have had PTSD=
	0.2
	~	1/year [0,?,0.01]
	~		|

"initial PVIU OEF&OIF"=
	0
	~	persons
	~	140000
	|

"Separation of OEF & OIF with unknown illness"=
	"PM,IU: Ill-Undiagnosed Military OEF & OIF"*Separation ratio of ill undiagnosed service members
	~	persons/year
	~		|

"Death rate of PV IU of OEF&OIF"=
	"Death ratio for PV IU of Veterans of OEF & OIF"*"PV IU: Ill-Undiagnosed Veterans OEF & OIF"
	~	persons/year
	~		|

Separation ratio of ill undiagnosed service members=
	0.18
	~	1/year
	~		|

********************************************************
	.Control
********************************************************~
		Simulation Control Parameters
	|

FINAL TIME  = 2025
	~	year [2000,2025,1]
	~	The final time for the simulation.
	|

INITIAL TIME  = 2000
	~	year [1990,2005,1]
	~	The initial time for the simulation.
	|

SAVEPER  = 
        TIME STEP
	~	year [0,?]
	~	The frequency with which output is stored.
	|

TIME STEP  = 0.25
	~	year [0,?]
	~	The time step for the simulation.
	|

\\\---/// Sketch information - do not modify anything except names
V300  Do not put anything below this section - it will be ignored
*Dashboard
$192-192-192,0,Arial|12||0-0-0|0-0-0|0-0-255|-1--1--1|-1--1--1|96,96,5,0
12,1,0,756,417,341,274,3,135,0,22,3,0,0,0,-1--1--1,128-192-255,|12|B|128-64-0
PTSD Diagnosis
12,2,0,1205,417,104,274,3,135,0,22,3,0,0,0,-1--1--1,192-255-192,|12|B|0-64-128
PTSD Prevelance @ FinalTime
12,3,0,1492,417,179,274,3,135,0,22,3,0,0,0,-1--1--1,255-192-128,|12|B|128-64-0
Costs
12,4,0,587,552,168,128,3,188,0,0,1,0,0,0
PV_ID:_Ill-Diagnosed_Veterans
12,5,0,588,283,167,129,3,188,0,0,1,0,0,0
PM_ID:_Ill-Diagnosed_Military
12,6,0,1491,282,175,129,3,188,0,0,1,0,0,0
PTSD_Related_Costs
12,7,0,244,542,50,11,8,135,0,18,-1,0,0,0,-1--1--1,0-0-0,|12|I|255-0-0
(1) Screening
12,8,0,245,604,50,11,8,135,0,18,-1,0,0,0,-1--1--1,0-0-0,|12|I|255-0-0
(2) Treatment
12,9,0,292,198,120,19,8,135,0,18,-1,0,0,0,-1--1--1,0-0-0,|12|BU|0-0-128
SCENARIOS (Post-2014 Wars)
10,10,FINAL TIME,290,168,47,9,8,2,0,11,-1,0,0,0,128-128-128,0-0-0,|11||92-92-92
12,11,0,925,552,168,128,3,188,0,0,1,0,0,0
Ill-Diagnosed_Veterans_By_Cause
12,12,0,1583,552,83,128,3,188,0,0,2,0,0,0
PTSD Cost in Military,Bar Graph
12,13,0,1406,552,90,128,3,188,0,0,2,0,0,0
PTSD Cost in VA,Bar Graph
12,14,0,246,665,53,11,8,135,0,18,-1,0,0,0,-1--1--1,0-0-0,|12|I|255-0-0
(3) Resiliency 
10,15,Time to implement policy,280,473,94,17,8,130,0,11,-1,0,0,0,128-128-128,0-0-0,|11||92-92-92
10,16,Percent Change in Resiliency,298,687,105,12,8,130,0,11,-1,0,0,0,128-128-128,0-0-0,|11||92-92-92
10,17,Percent Change in Screening,293,563,103,13,8,130,0,11,-1,0,0,0,128-128-128,0-0-0,|11||92-92-92
10,18,Percent Change in Treatment in Military,307,637,117,16,8,130,0,11,-1,0,0,0,128-128-128,0-0-0,|11||92-92-92
10,19,Intensity in steady state in comparison to Iraq,298,236,91,18,8,130,0,11,-1,0,0,0,128-128-128,0-0-0,|11||92-92-92
10,20,Intensity of a hypothetical war in comparison to Iraq,290,324,99,15,8,130,0,11,-1,0,0,0,128-128-128,0-0-0,|11||92-92-92
10,21,"Time for an Iraq-like war",289,280,90,11,8,130,0,11,-1,0,0,0,128-128-128,0-0-0,|11||92-92-92
12,22,0,1205,552,100,128,3,188,0,8,2,0,0,0,0-0-0,0-0-0,|10||0-0-0
PTSD prevalence among Veterans,Bar Graph
12,23,0,1205,282,100,129,3,188,0,0,2,0,0,0
PTSD prevalence in Military,Bar Graph
12,24,0,232,513,40,11,8,135,0,18,-1,0,0,0,-1--1--1,0-0-0,|12|BU|0-0-255
POLICIES
10,25,Policy implementation time,286,438,96,19,8,130,0,11,-1,0,0,0,128-128-128,0-0-0,|11||92-92-92
12,26,0,925,283,168,129,3,188,0,0,1,0,0,0
Diagnosis_Rate_Military
12,27,0,222,410,30,11,8,135,0,18,-1,0,0,0,-1--1--1,0-0-0,|12|BU|0-0-255
SETUP
12,28,0,256,144,87,15,8,135,0,18,-1,0,0,0,-1--1--1,0-0-0,|12|BU|0-0-128
SIMULATION SETUP
12,29,0,1034,709,495,12,8,135,0,8,-1,0,0,0,-1--1--1,0-0-0,|9||0-0-0
NOTE: For more information about the variables and figures in this page, see 'ReadMe.docx'.  If you have any questions, feel free to contact: Navid Ghaffarzadegan navidg@vt.edu
12,30,0,248,377,79,15,8,135,0,18,-1,0,0,0,-1--1--1,0-0-0,|12|BU|0-0-128
POLICY ANALYSIS
10,31,PTSD Cost in Military,1136,754,56,18,8,2,0,3,-1,0,0,0,128-128-128,0-0-0,|0||128-128-128
10,32,PTSD Cost in VA,1322,757,56,18,8,2,0,3,-1,0,0,0,128-128-128,0-0-0,|0||128-128-128
10,33,PTSD Cost Total,1497,759,47,18,8,2,0,3,-1,0,0,0,128-128-128,0-0-0,|0||128-128-128
10,34,PTSD prevalence in Military,448,758,70,18,8,2,0,3,-1,0,0,0,128-128-128,0-0-0,|0||128-128-128
10,35,PTSD prevalence among Veterans,663,755,70,18,8,2,0,3,-1,0,0,0,128-128-128,0-0-0,|0||128-128-128
10,36,PTSD prevalence total,841,755,62,18,8,2,0,3,-1,0,0,0,128-128-128,0-0-0,|0||128-128-128
\\\---/// Sketch information - do not modify anything except names
V300  Do not put anything below this section - it will be ignored
*1- Healthy
$192-192-192,0,Arial|12||0-0-0|0-0-0|0-0-255|-1--1--1|-1--1--1|96,96,5,0
10,1,"Healthy Military (PMH)",1103,356,96,47,3,131,0,20,0,0,0,0,-1--1--1,128-192-255,|12|B|64-160-98
12,2,48,838,354,10,8,0,3,0,0,-1,0,0,0
1,3,5,1,4,0,0,22,0,0,0,-1--1--1,,1|(960,353)|
1,4,5,2,100,0,0,22,0,0,0,-1--1--1,,1|(875,353)|
11,5,48,908,353,6,8,34,3,0,0,1,0,0,0
10,6,Recruitment of healthy,908,379,53,18,40,3,0,0,-1,0,0,0
10,7,Chance of developing PTSD given CZ trauma,1458,292,85,18,8,3,0,0,0,0,0,0
10,8,PMH in CZ,1018,253,40,10,8,131,0,0,0,0,0,0
10,9,Trauma experienced by PMH,1224,184,77,18,8,3,0,0,0,0,0,0
1,10,1,8,1,0,0,0,0,64,0,-1--1--1,,1|(1029,304)|
1,11,8,9,1,0,0,0,0,64,0,-1--1--1,,1|(1131,189)|
10,12,"Ratio deployed to combat zone (CZ)",1015,154,66,18,8,3,0,0,0,0,0,0
1,13,12,8,0,0,0,0,0,64,0,-1--1--1,,1|(1015,200)|
10,14,Trauma rate per year per person in CZ,1249,106,78,27,8,131,0,2,0,0,0,0,0-0-0,0-0-0,|12||255-0-0
1,15,14,9,0,0,0,0,0,64,0,-1--1--1,,1|(1237,142)|
10,16,Normal chance of developing PTSD in CZ given experiencing trauma,1604,136,96,27,8,131,0,2,0,0,0,0,0-0-0,0-0-0,|12||255-0-0
1,17,16,7,0,0,0,0,0,64,0,-1--1--1,,1|(1531,213)|
10,18,Recruitment,849,425,44,10,8,3,0,0,0,0,0,0
1,19,18,6,0,0,0,0,0,64,0,-1--1--1,,1|(866,410)|
10,20,Unhealthy recruitment ratio,836,275,59,18,8,131,0,2,0,0,0,0,0-0-0,0-0-0,|12||255-0-0
1,21,20,6,0,0,0,0,0,64,0,-1--1--1,,1|(867,321)|
10,22,Initial PMH,379,170,42,11,8,3,0,16,-1,0,0,0,-1--1--1,0-0-0,|12|I|255-0-0
10,23,"Healthy Veterans (PVH)",1109,653,101,37,3,131,0,20,0,0,0,0,-1--1--1,128-192-255,|12|B|255-0-0
1,24,26,23,4,0,0,22,0,0,0,-1--1--1,,1|(1097,563)|
1,25,26,1,100,0,0,22,0,0,0,-1--1--1,,1|(1097,450)|
11,26,1436,1097,504,8,6,33,3,0,0,4,0,0,0
10,27,Rate of healthy separation,1159,504,54,18,40,131,0,0,-1,0,0,0
12,28,48,1104,829,10,8,0,3,0,0,-1,0,0,0
1,29,31,28,4,0,0,22,0,0,0,-1--1--1,,1|(1100,797)|
1,30,31,23,100,0,0,22,0,0,0,-1--1--1,,1|(1100,725)|
11,31,48,1100,767,8,6,33,3,0,0,4,0,0,0
10,32,Death rate of PVH,1151,767,48,18,40,131,0,0,-1,0,0,0
1,33,23,32,1,0,0,0,0,64,0,-1--1--1,,1|(1159,720)|
10,34,Death ratio for PVH,1207,833,47,19,8,131,0,2,0,0,0,0,0-0-0,0-0-0,|12||255-0-0
1,35,34,32,0,0,0,0,0,64,0,-1--1--1,,1|(1183,804)|
1,36,1,134,1,0,0,0,0,64,0,-1--1--1,,1|(1221,408)|
10,37,Separation ratio of healthy service members,1531,462,93,25,8,131,0,2,0,0,0,0,0-0-0,0-0-0,|12||255-0-0
1,38,37,134,0,0,0,0,0,64,0,-1--1--1,,1|(1416,461)|
10,39,"Quitting treatment rate for OEF & OIF veterans",1322,802,75,28,8,130,0,3,-1,0,0,0,128-128-128,0-0-0,|12||128-128-128
1,40,39,129,0,0,0,0,0,64,0,-1--1--1,,1|(1311,755)|
10,41,Initial PVH,372,738,39,11,8,3,0,16,-1,0,0,0,0-0-0,0-0-0,|12|I|0-128-0
1,42,41,23,0,0,0,0,0,64,1,-1--1--1,,1|(702,699)|
10,43,"initial PMIU OEF&OIF",477,120,65,23,8,130,0,3,-1,0,0,0,128-128-128,0-0-0,|12||128-128-128
1,44,43,22,0,0,0,0,0,64,0,-1--1--1,,1|(422,147)|
10,45,Initial military population,319,65,49,25,8,131,0,2,-1,0,0,0,0-0-0,0-0-0,|12||255-0-0
1,46,45,22,0,0,0,0,0,64,0,-1--1--1,,1|(349,118)|
10,47,"initial PMID OEF&OIF",450,68,78,22,8,130,0,3,-1,0,0,0,128-128-128,0-0-0,|12||128-128-128
1,48,47,22,0,0,0,0,0,64,0,-1--1--1,,1|(414,118)|
10,49,"initial PVIU OEF&OIF",376,673,53,21,8,130,0,3,-1,0,0,0,128-128-128,0-0-0,|12||128-128-128
1,50,49,41,0,0,0,0,0,64,0,-1--1--1,,1|(374,703)|
10,51,"initial PVID OEF&OIF",533,726,52,27,8,130,0,3,-1,0,0,0,128-128-128,0-0-0,|12||128-128-128
1,52,51,41,0,0,0,0,0,64,0,-1--1--1,,1|(452,731)|
10,53,initial Veterans population,422,599,52,29,8,131,0,2,0,0,0,0,0-0-0,0-0-0,|12||255-0-0
1,54,53,41,0,0,0,0,0,64,0,-1--1--1,,1|(395,670)|
10,55,PMH not in CZ,1167,253,53,10,8,131,0,0,0,0,0,0
1,56,12,55,0,0,0,0,0,64,0,-1--1--1,,1|(1090,203)|
1,57,1,55,1,0,0,0,0,64,0,-1--1--1,,1|(1132,272)|
10,58,Fractional rate of developing PTSD in NON CZ,1396,203,73,27,8,3,0,0,0,0,0,0
10,59,Normal fractional rate of developing PTSD in NON CZ,1435,117,87,27,8,131,0,2,0,0,0,0,0-0-0,0-0-0,|12||255-0-0
1,60,59,58,0,0,0,0,0,64,0,-1--1--1,,1|(1418,153)|
10,61,"No War scenario (1=No war, 0=war)",842,140,85,27,8,130,0,3,-1,0,0,0,128-128-128,0-0-0,|12||128-128-128
10,62,exit data,1456,635,39,16,8,131,0,2,0,0,0,0,0-0-0,0-0-0,|12||255-0-0
1,63,62,123,0,0,0,0,0,64,0,-1--1--1,,1|(1416,606)|
10,64,"Deployment to CZ areas pre-2014 (OEF & OIF)",887,48,91,21,8,131,0,2,0,0,0,0,0-0-0,0-0-0,|12||255-0-0
1,65,64,12,0,0,0,0,0,64,0,-1--1--1,,1|(947,98)|
10,66,"Recruitment data pre-2014",737,363,54,19,8,131,0,2,0,0,0,0,0-0-0,0-0-0,|12||255-0-0
1,67,66,18,0,0,0,0,0,64,0,-1--1--1,,1|(794,395)|
10,68,Ill exits from military,1543,538,64,19,8,130,0,3,-1,0,0,0,128-128-128,0-0-0,|12||128-128-128
1,69,68,123,0,0,0,0,0,64,0,-1--1--1,,1|(1460,547)|
12,70,48,1431,393,10,8,0,3,0,0,-1,0,0,0
1,71,73,70,4,0,0,22,0,0,0,-1--1--1,,1|(1376,388)|
1,72,73,1,100,0,0,22,0,0,0,-1--1--1,,1|(1259,388)|
11,73,48,1326,388,6,8,34,3,0,0,1,0,0,0
10,74,Developing illness in CZ,1326,415,45,18,40,3,0,0,-1,0,0,0
12,75,48,1392,334,10,8,0,3,0,0,-1,0,0,0
1,76,78,75,4,0,0,22,0,0,0,-1--1--1,,1|(1330,337)|
1,77,78,1,100,0,0,22,0,0,0,-1--1--1,,1|(1232,337)|
11,78,48,1272,337,6,8,34,3,0,0,3,0,0,0
10,79,Developing illness not in CZ,1272,310,58,18,40,3,0,0,-1,0,0,0
1,80,7,74,1,0,0,0,0,64,0,-1--1--1,,1|(1410,350)|
1,81,9,74,1,0,0,0,0,64,0,-1--1--1,,1|(1344,305)|
1,82,58,79,0,0,0,0,0,64,0,-1--1--1,,1|(1333,255)|
1,83,55,79,1,0,0,0,0,64,0,-1--1--1,,1|(1218,271)|
1,84,61,12,0,0,0,0,0,64,0,-1--1--1,,1|(931,146)|
10,85,initial PMU NotDeployed,210,54,54,26,8,130,0,3,-1,0,0,0,128-128-128,0-0-0,|12||128-128-128
10,86,"initial PM,ID NotDeployed",227,142,58,25,8,130,0,3,-1,0,0,0,128-128-128,0-0-0,|12||128-128-128
1,87,85,22,0,0,0,0,0,64,0,-1--1--1,,1|(298,115)|
1,88,86,22,0,0,0,0,0,64,0,-1--1--1,,1|(304,155)|
10,89,"initial PVID Pre-2000",296,593,61,31,8,130,0,3,-1,0,0,0,128-128-128,0-0-0,|12||128-128-128
1,90,89,41,0,0,0,0,0,64,0,-1--1--1,,1|(335,669)|
1,91,89,41,0,0,0,0,0,64,0,-1--1--1,,1|(335,669)|
10,92,"initial VAU Pre-2000",240,660,54,20,8,130,0,3,-1,0,0,0,128-128-128,0-0-0,|12||128-128-128
1,93,92,41,0,0,0,0,0,64,0,-1--1--1,,1|(306,699)|
10,94,initial PV ID NotDeployed,206,738,66,28,8,130,0,3,-1,0,0,0,128-128-128,0-0-0,|12||128-128-128
10,95,initial VIU NotDeployed,502,642,49,19,8,2,0,3,-1,0,0,0,128-128-128,0-0-0,|12||128-128-128
1,96,94,41,0,0,0,0,0,64,0,-1--1--1,,1|(295,738)|
1,97,95,41,0,0,0,0,0,64,0,-1--1--1,,1|(437,689)|
10,98,Total number of service members,470,442,75,18,8,130,0,3,-1,0,0,0,128-128-128,0-0-0,|12||128-128-128
10,99,Desired number of service members,540,383,68,18,8,3,0,0,0,0,0,0
10,100,Total service members in 2014,388,360,61,24,8,131,0,2,0,0,0,0,0-0-0,0-0-0,|12||255-0-0
1,101,100,99,0,0,0,0,0,64,0,-1--1--1,,1|(453,369)|
10,102,Military size gap,633,422,58,10,8,131,0,0,0,0,0,0
1,103,98,102,0,0,0,0,0,64,0,-1--1--1,,1|(553,431)|
1,104,99,102,0,0,0,0,0,64,0,-1--1--1,,1|(589,403)|
10,105,Time,1298,512,38,10,8,130,0,3,-1,0,0,0,128-128-128,0-0-0,|12||128-128-128
1,106,105,27,0,0,0,0,0,64,0,-1--1--1,,1|(1243,508)|
10,107,Time,740,414,30,10,8,130,0,3,-1,0,0,0,128-128-128,0-0-0,|12||128-128-128
1,108,107,18,0,0,0,0,0,64,0,-1--1--1,,1|(780,417)|
10,109,Total exit from military,548,508,52,19,8,2,0,3,-1,0,0,0,128-128-128,0-0-0,|12||128-128-128
10,110,Separation of healthy Veterans with history of PTSD,1488,748,64,37,8,130,0,3,-1,0,0,0,128-128-128,0-0-0,|12||128-128-128
1,111,110,129,0,0,0,0,0,64,0,-1--1--1,,1|(1404,725)|
10,112,Separation with history of PTSD but current unknown status,1566,597,87,28,8,2,0,3,-1,0,0,0,128-128-128,0-0-0,|12||128-128-128
1,113,112,123,1,0,0,0,0,64,0,-1--1--1,,1|(1465,573)|
10,114,Resiliency effect,1509,384,60,11,8,2,1,3,-1,0,0,0,128-128-128,0-0-0,|12||128-128-128
10,115,Resiliency effect,1433,300,60,11,8,2,1,3,-1,0,0,0,128-128-128,0-0-0,|12||128-128-128
10,116,Resiliency effect,1661,239,78,16,8,130,0,3,-1,0,0,0,128-128-128,0-0-0,|12||255-0-0
1,117,116,7,0,0,0,0,0,64,0,-1--1--1,,1|(1569,262)|
1,118,116,58,0,0,0,0,0,64,0,-1--1--1,,1|(1532,221)|
10,119,Time,1016,54,32,11,8,130,0,3,-1,0,0,0,128-128-128,0-0-0,|12||128-128-128
1,120,119,12,0,0,0,0,0,64,0,-1--1--1,,1|(1015,93)|
10,121,"Deployment to CZ-like areas post-2014",1109,39,80,25,8,130,0,3,-1,0,0,0,128-128-128,0-0-0,|12||128-128-128
1,122,121,12,0,0,0,0,0,64,0,-1--1--1,,1|(1063,94)|
10,123,"Estimate of rate of healthy separation for pre-2014",1351,560,78,27,8,3,0,0,0,0,0,0
1,124,123,27,0,0,0,0,0,64,0,-1--1--1,,1|(1249,530)|
12,125,48,1404,658,10,8,0,3,0,0,-1,0,0,0
1,126,128,23,4,0,0,22,0,0,0,-1--1--1,,1|(1251,661)|
1,127,128,125,100,0,0,22,0,0,0,-1--1--1,,1|(1349,661)|
11,128,48,1299,661,6,8,34,3,0,0,1,0,0,0
10,129,Return of healthy veterans with PTSD history,1299,697,72,27,40,3,0,0,-1,0,0,0
10,130,"Estimate of rate of recruitment for post-2014",719,473,67,27,8,3,0,0,0,0,0,0
1,131,102,130,0,0,0,0,0,64,0,-1--1--1,,1|(654,435)|
1,132,109,130,0,0,0,0,0,64,0,-1--1--1,,1|(619,493)|
1,133,130,18,0,0,0,0,0,64,0,-1--1--1,,1|(797,444)|
10,134,"Estimate of rate of healthy separation for post-2014",1304,460,78,27,8,3,0,0,0,0,0,0
1,135,134,27,1,0,0,0,0,64,0,-1--1--1,,1|(1242,486)|
10,136,Time to fill the gap,670,535,50,18,8,131,0,0,0,0,0,0
1,137,136,130,0,0,0,0,0,64,0,-1--1--1,,1|(686,514)|
12,138,48,1029,561,10,8,0,3,0,0,-1,0,0,0
1,139,141,138,4,0,0,22,0,0,0,-1--1--1,,1|(1020,513)|
1,140,141,1,100,0,0,22,0,0,0,-1--1--1,,1|(1020,432)|
11,141,48,1020,468,8,6,33,3,0,0,2,0,0,0
10,142,PMH death rate,955,468,57,10,40,3,0,0,-1,0,0,0
1,143,1,141,1,0,0,0,0,64,0,-1--1--1,,1|(1049,449)|
10,144,Death ratio in military,937,518,49,18,8,3,0,2,0,0,0,0,0-0-0,0-0-0,|12||255-0-0
1,145,144,142,0,0,0,0,0,64,0,-1--1--1,,1|(944,495)|
1,146,22,1,0,0,0,0,0,64,1,-1--1--1,,1|(707,253)|
10,147,total death rate in military,1427,506,59,18,8,2,0,3,-1,0,0,0,128-128-128,0-0-0,|12||128-128-128
1,148,147,123,0,0,0,0,0,64,0,-1--1--1,,1|(1401,524)|
10,149,data adjustment delay,1344,622,58,18,8,3,0,0,-1,0,0,0
1,150,149,123,0,0,0,0,0,64,0,-1--1--1,,1|(1346,602)|
10,151,Initial rate of healthy separation,1186,577,67,18,8,3,0,0,-1,0,0,0
1,152,151,123,0,0,0,0,0,64,0,-1--1--1,,1|(1256,570)|
1,153,105,123,0,0,0,0,0,64,0,-1--1--1,,1|(1309,522)|
10,154,Year long,833,480,44,10,8,2,0,3,-1,0,0,0,128-128-128,0-0-0,|12||128-128-128
1,155,154,18,0,0,0,0,0,64,0,-1--1--1,,1|(838,459)|
10,156,Year long,1317,594,44,10,8,2,0,3,-1,0,0,0,128-128-128,0-0-0,|12||128-128-128
1,157,156,123,0,0,0,0,0,64,0,-1--1--1,,1|(1320,590)|
10,158,Year long,945,196,44,10,8,2,0,3,-1,0,0,0,128-128-128,0-0-0,|12||128-128-128
1,159,158,12,0,0,0,0,0,64,0,-1--1--1,,1|(966,182)|
\\\---/// Sketch information - do not modify anything except names
V300  Do not put anything below this section - it will be ignored
*2- PTSD OIF&OEF
$192-192-192,0,Times New Roman|12||0-0-0|0-0-0|0-0-255|-1--1--1|-1--1--1|96,96,5,0
10,1,"PM,IU: Ill-Undiagnosed Military OEF & OIF",704,290,95,39,3,131,0,48,0,0,0,0,0-0-0,0-0-0,Arial|12|B|64-160-98
10,2,"PM,ID: Ill-Diagnosed Military OEF & OIF",1111,289,108,44,3,131,0,48,0,0,0,0,0-0-0,0-0-0,Arial|12|B|64-160-98
1,3,5,2,4,0,0,22,0,0,0,-1--1--1,,1|(956,288)|
1,4,5,1,100,0,0,22,0,0,0,-1--1--1,,1|(847,288)|
11,5,780,902,288,7,8,34,3,0,0,1,0,0,0
10,6,"Rate of diagnosis during service OEF & OIF",902,323,79,27,40,3,0,32,-1,0,0,0,0-0-0,0-0-0,Arial|12||0-0-0
10,7,"PV ID Veterans of OEF & OIF",1105,566,110,40,3,131,0,48,0,0,0,0,0-0-0,0-0-0,Arial|12|B|255-0-0
10,8,"PV IU: Ill-Undiagnosed Veterans OEF & OIF",704,559,101,37,3,131,0,48,0,0,0,0,0-0-0,0-0-0,Arial|12|B|255-0-0
1,9,11,7,4,0,0,22,0,0,0,-1--1--1,,1|(948,562)|
1,10,11,8,100,0,0,22,0,0,0,-1--1--1,,1|(846,562)|
11,11,2060,895,562,7,8,34,3,0,0,1,0,0,0
10,12,"Rate of diagnosis after service OEF & OIF",895,597,72,27,40,3,0,32,-1,0,0,0,0-0-0,0-0-0,Arial|12||0-0-0
1,13,15,7,4,0,0,22,0,0,0,-1--1--1,,1|(1106,478)|
1,14,15,2,100,0,0,22,0,0,0,-1--1--1,,1|(1106,374)|
11,15,2092,1106,423,8,7,33,131,0,0,4,0,0,0
10,16,"Separation of OEF & OIF with PTSD",1183,423,69,18,40,131,0,32,-1,0,0,0,0-0-0,0-0-0,Arial|12||0-0-0
1,17,19,8,4,0,0,22,0,0,0,-1--1--1,,1|(688,478)|
1,18,19,1,100,0,0,22,0,0,0,-1--1--1,,1|(688,375)|
11,19,924,688,428,8,7,33,3,0,0,4,0,0,0
10,20,"Separation of OEF & OIF with unknown illness",773,428,77,27,40,131,0,32,-1,0,0,0,0-0-0,0-0-0,Arial|12||0-0-0
12,21,48,1420,560,10,8,0,3,0,32,-1,0,0,0,0-0-0,0-0-0,Arial|12||0-0-0
1,22,24,21,4,0,0,22,0,0,0,-1--1--1,,1|(1370,567)|
1,23,24,7,100,0,0,22,0,0,0,-1--1--1,,1|(1265,567)|
11,24,48,1323,567,7,8,34,3,0,0,1,0,0,0
10,25,"Quitting treatment rate for OEF & OIF veterans",1323,602,85,18,40,131,0,32,-1,0,0,0,0-0-0,0-0-0,Arial|12||0-0-0
12,26,48,1093,773,10,8,0,3,0,32,-1,0,0,0,0-0-0,0-0-0,Arial|12||0-0-0
1,27,29,26,4,0,0,22,0,0,0,-1--1--1,,1|(1094,728)|
1,28,29,7,100,0,0,22,0,0,0,-1--1--1,,1|(1094,642)|
11,29,48,1094,685,8,7,33,3,0,0,4,0,0,0
10,30,"Death rate of PV ID of OEF&OIF",1171,685,69,18,40,131,0,32,-1,0,0,0,0-0-0,0-0-0,Arial|12||0-0-0
12,31,48,701,757,10,8,0,3,0,32,-1,0,0,0,0-0-0,0-0-0,Arial|12||0-0-0
1,32,34,31,4,0,0,22,0,0,0,-1--1--1,,1|(702,714)|
1,33,34,8,100,0,0,22,0,0,0,-1--1--1,,1|(702,631)|
11,34,48,702,673,8,7,33,3,0,0,4,0,0,0
10,35,"Death rate of PV IU of OEF&OIF",779,673,69,18,40,131,0,32,-1,0,0,0,0-0-0,0-0-0,Arial|12||0-0-0
10,36,"Death ratio for PV IU of Veterans of OEF & OIF",606,633,85,18,8,131,0,34,0,0,0,0,0-0-0,0-0-0,Arial|12||255-0-0
1,37,8,35,1,0,0,0,0,64,0,-1--1--1,,1|(783,605)|
1,38,36,34,0,0,0,0,0,64,0,-1--1--1,,1|(665,657)|
10,39,"Death ratio for PV ID of Veterans of OEF & OIF",1217,775,79,27,8,131,0,34,0,0,0,0,0-0-0,0-0-0,Arial|12||255-0-0
1,40,39,30,0,0,0,0,0,64,0,-1--1--1,,1|(1195,731)|
1,41,1,20,1,0,0,0,0,64,0,-1--1--1,,1|(784,345)|
10,42,Separation ratio of ill undiagnosed service members,609,386,76,27,8,131,0,34,0,0,0,0,0-0-0,0-0-0,Arial|12||255-0-0
1,43,42,19,0,0,0,0,0,64,0,-1--1--1,,1|(663,414)|
1,44,1,6,1,0,0,0,0,64,0,-1--1--1,,1|(802,310)|
1,45,8,12,1,0,0,0,0,64,0,-1--1--1,,1|(824,543)|
10,46,"Ratio revealing symptoms post-military",908,478,55,27,8,3,0,34,0,0,0,0,0-0-0,0-0-0,Arial|12||64-160-98
1,47,46,12,0,0,0,0,0,64,0,-1--1--1,,1|(902,530)|
10,48,Separation ratio of people who have had PTSD,1282,491,78,27,8,131,0,34,0,0,0,0,0-0-0,0-0-0,Arial|12||255-0-0
1,49,48,16,0,0,0,0,0,64,0,-1--1--1,,1|(1231,456)|
1,50,2,16,1,0,0,0,0,64,0,-1--1--1,,1|(1185,360)|
10,51,Quitting treatment ratio for veterans,1422,507,70,18,8,3,0,34,0,0,0,0,0-0-0,0-0-0,Arial|12||64-160-98
1,52,51,24,0,0,0,0,0,64,0,-1--1--1,,1|(1366,540)|
10,53,"initial PMIU OEF&OIF",633,209,44,19,8,3,0,50,-1,0,0,0,0-0-0,0-0-0,Arial|12|I|255-0-0
10,54,"initial PVIU OEF&OIF",639,493,43,19,8,3,0,50,-1,0,0,0,0-0-0,0-0-0,Arial|12|I|255-0-0
10,55,PTSD Cost per Diagnosed Veterans,824,784,76,18,8,3,0,34,0,0,0,0,0-0-0,0-0-0,Arial|12||255-0-0
10,56,"PTSD Cost for Diagnosed Military OEF & OIF",1033,133,69,27,8,3,0,32,0,0,0,0,0-0-0,0-0-0,Arial|12||0-0-0
1,57,2,56,0,0,0,0,0,64,0,-1--1--1,,1|(1070,208)|
10,58,"PTSD Cost for Diagnosed Veterans OEF & OIF",1002,743,76,27,8,3,0,32,0,0,0,0,0-0-0,0-0-0,Arial|12||0-0-0
1,59,55,58,0,0,0,0,0,64,0,-1--1--1,,1|(906,765)|
10,60,"initial PMID OEF&OIF",1047,229,44,19,8,3,0,50,-1,0,0,0,0-0-0,0-0-0,Arial|12|I|255-0-0
10,61,"initial PVID OEF&OIF",1046,501,43,19,8,3,0,50,-1,0,0,0,0-0-0,0-0-0,Arial|12|I|255-0-0
1,62,61,7,0,0,0,0,0,64,1,-1--1--1,,1|(1061,517)|
1,63,60,2,0,0,0,0,0,64,1,-1--1--1,,1|(1060,241)|
12,64,48,436,281,10,8,0,3,0,32,-1,0,0,0,0-0-0,0-0-0,Arial|12||0-0-0
1,65,67,1,4,0,0,22,0,0,0,-1--1--1,,1|(567,284)|
1,66,67,64,100,0,0,22,0,0,0,-1--1--1,,1|(479,284)|
11,67,48,519,284,6,8,34,3,0,0,1,0,0,0
10,68,"Developing illness OEF&OIF",519,310,61,18,40,3,0,32,-1,0,0,0,0-0-0,0-0-0,Arial|12||0-0-0
10,69,Developing illness in CZ,448,199,49,18,8,2,0,35,-1,0,0,0,128-128-128,0-0-0,Arial|12||128-128-128
1,70,69,68,0,0,0,0,0,64,0,-1--1--1,,1|(479,248)|
1,71,53,1,0,0,0,0,0,64,1,-1--1--1,,1|(654,234)|
10,72,PTSD Cost per Diagnosed Military,920,74,69,18,8,3,0,34,-1,0,0,0,0-0-0,0-0-0,Arial|12||255-0-0
1,73,72,56,0,0,0,0,0,64,0,-1--1--1,,1|(961,95)|
12,74,48,1454,295,10,8,0,3,0,32,-1,0,0,0,0-0-0,0-0-0,Arial|12||0-0-0
1,75,77,74,4,0,0,22,0,0,0,-1--1--1,,1|(1391,297)|
1,76,77,2,100,0,0,22,0,0,0,-1--1--1,,1|(1272,297)|
11,77,48,1332,297,6,8,34,3,0,0,1,0,0,0
10,78,"Quitting treatment rate for OEF & OIF in military",1332,332,81,27,40,3,0,32,-1,0,0,0,0-0-0,0-0-0,Arial|12||0-0-0
1,79,2,78,1,0,0,0,0,64,0,-1--1--1,,1|(1248,355)|
10,80,"Separation OEF & OIF with Ineffective treatment",441,545,73,27,8,130,0,35,-1,0,0,0,128-128-128,0-0-0,Arial|12||128-128-128
1,81,80,8,0,0,0,0,0,64,0,-1--1--1,,1|(551,550)|
1,82,54,8,0,0,0,0,0,64,1,-1--1--1,,1|(657,512)|
10,83,Ratio revealing symptoms military,894,223,70,18,8,2,0,35,-1,0,0,0,128-128-128,0-0-0,Arial|12||64-160-98
1,84,83,6,0,0,0,0,0,64,0,-1--1--1,,1|(896,261)|
10,85,Quitting treatment ratio in Military,1392,213,69,18,8,2,0,35,-1,0,0,0,128-128-128,0-0-0,Arial|12||128-128-128
1,86,85,78,0,0,0,0,0,64,0,-1--1--1,,1|(1367,261)|
10,87,Normal quitting ratio in Military,1380,170,65,18,8,2,0,35,-1,0,0,0,128-128-128,0-0-0,Arial|12||64-160-98
1,88,7,30,1,0,0,0,0,64,0,-1--1--1,,1|(1186,619)|
1,89,7,25,1,0,0,0,0,64,0,-1--1--1,,1|(1231,634)|
1,90,7,58,0,0,0,0,0,64,0,-1--1--1,,1|(1053,654)|
12,91,48,705,109,10,8,0,3,0,32,-1,0,0,0,0-0-0,0-0-0,Arial|12||0-0-0
1,92,94,91,4,0,0,22,0,0,0,-1--1--1,,1|(705,147)|
1,93,94,1,100,0,0,22,0,0,0,-1--1--1,,1|(705,220)|
11,94,48,705,184,8,6,33,3,0,0,4,0,0,0
10,95,PMIU death rate,771,184,58,10,40,3,0,32,-1,0,0,0,0-0-0,0-0-0,Arial|12||0-0-0
10,96,Death ratio in military,637,145,54,18,8,2,0,35,-1,0,0,0,128-128-128,0-0-0,Arial|12||255-0-0
1,97,96,95,0,0,0,0,0,64,0,-1--1--1,,1|(706,164)|
1,98,1,95,1,0,0,0,0,64,0,-1--1--1,,1|(748,234)|
12,99,48,1106,77,10,8,0,3,0,32,-1,0,0,0,0-0-0,0-0-0,Arial|12||0-0-0
1,100,102,99,4,0,0,22,0,0,0,-1--1--1,,1|(1106,124)|
1,101,102,2,100,0,0,22,0,0,0,-1--1--1,,1|(1106,210)|
11,102,48,1106,169,8,6,33,3,0,0,4,0,0,0
10,103,PMID death rate,1173,169,59,10,40,3,0,32,-1,0,0,0,0-0-0,0-0-0,Arial|12||0-0-0
1,104,2,103,1,0,0,0,0,64,0,-1--1--1,,1|(1192,200)|
10,105,Death ratio in military,1232,122,54,18,8,2,0,35,-1,0,0,0,128-128-128,0-0-0,Arial|12||255-0-0
1,106,105,103,0,0,0,0,0,64,0,-1--1--1,,1|(1203,145)|
10,107,Time,883,725,26,11,8,2,0,3,-1,0,0,0,128-128-128,0-0-0,|12||128-128-128
1,108,107,58,0,0,0,0,0,64,0,-1--1--1,,1|(910,728)|
10,109,Time,1042,65,26,11,8,2,0,3,-1,0,0,0,128-128-128,0-0-0,|12||128-128-128
1,110,109,56,0,0,0,0,0,64,0,-1--1--1,,1|(1039,84)|
10,111,Year long,991,175,41,11,8,2,0,3,-1,0,0,0,128-128-128,0-0-0,|12||128-128-128
1,112,111,56,0,0,0,0,0,64,0,-1--1--1,,1|(999,166)|
10,113,Year long,1002,789,41,11,8,2,0,3,-1,0,0,0,128-128-128,0-0-0,|12||128-128-128
1,114,113,58,0,0,0,0,0,64,0,-1--1--1,,1|(1002,781)|
\\\---/// Sketch information - do not modify anything except names
V300  Do not put anything below this section - it will be ignored
*3- PTSD Pre-2000
$192-192-192,0,Arial|12||0-0-0|0-0-0|0-0-255|-1--1--1|-1--1--1|96,96,5,0
10,1,"PV,ID: Ill-Diagnosed Veterans of Pre-2000",1043,386,110,40,3,131,0,16,0,0,0,0,0-0-0,0-0-0,|12|B|255-0-0
10,2,"PV IU: Ill-Undiagnosed Veterans of Pre-2000",642,379,101,37,3,131,0,16,0,0,0,0,0-0-0,0-0-0,|12|B|255-0-0
1,3,5,1,4,0,0,22,0,0,0,-1--1--1,,1|(888,383)|
1,4,5,2,100,0,0,22,0,0,0,-1--1--1,,1|(786,383)|
11,5,1612,836,383,7,8,34,3,0,0,1,0,0,0
10,6,"Rate of diagnosis after service of Pre-2000",836,418,65,27,40,3,0,0,-1,0,0,0
12,7,48,1346,385,10,8,0,3,0,0,-1,0,0,0
1,8,10,7,4,0,0,22,0,0,0,-1--1--1,,1|(1301,387)|
1,9,10,1,100,0,0,22,0,0,0,-1--1--1,,1|(1203,387)|
11,10,48,1260,387,7,8,34,3,0,0,1,0,0,0
10,11,"Quitting treatment rate for Pre-2000",1260,414,65,18,40,131,0,0,-1,0,0,0
12,12,48,1025,561,10,8,0,3,0,0,-1,0,0,0
1,13,15,12,4,0,0,22,0,0,0,-1--1--1,,1|(1029,531)|
1,14,15,1,100,0,0,22,0,0,0,-1--1--1,,1|(1029,461)|
11,15,48,1029,503,8,7,33,3,0,0,4,0,0,0
10,16,"Death rate of PV ID of Pre-2000",1102,503,68,18,40,131,0,0,-1,0,0,0
12,17,48,643,555,10,8,0,3,0,0,-1,0,0,0
1,18,20,17,4,0,0,22,0,0,0,-1--1--1,,1|(647,515)|
1,19,20,2,100,0,0,22,0,0,0,-1--1--1,,1|(647,443)|
11,20,48,647,477,8,7,33,3,0,0,4,0,0,0
10,21,"Death rate of PV IU of Pre-2000",720,477,67,18,40,131,0,0,-1,0,0,0
10,22,"Death ratio for PV IU Pre-2000",549,456,60,22,8,131,0,2,0,0,0,0,0-0-0,0-0-0,|12||255-0-0
1,23,2,21,1,0,0,0,0,64,0,-1--1--1,,1|(717,415)|
1,24,22,20,0,0,0,0,0,64,0,-1--1--1,,1|(617,469)|
10,25,"Death ratio for PV ID Pre-2000",1170,596,70,20,8,131,0,2,0,0,0,0,0-0-0,0-0-0,|12||255-0-0
1,26,25,16,0,0,0,0,0,64,0,-1--1--1,,1|(1139,554)|
1,27,2,6,1,0,0,0,0,64,0,-1--1--1,,1|(765,367)|
10,28,"initial VAU Pre-2000",592,316,54,22,8,131,0,18,-1,0,0,0,0-0-0,0-0-0,|12|I|64-160-98
10,29,"PTSD Cost for Diagnosed Veterans Pre-2000",938,635,76,27,8,3,0,0,0,0,0,0
10,30,"initial PVID Pre-2000",1006,320,57,21,8,131,0,18,-1,0,0,0,0-0-0,0-0-0,|12|I|255-0-0
10,31,Alpha,830,238,20,11,8,3,0,2,-1,0,0,0,0-0-0,0-0-0,|12||64-160-98
1,32,31,41,0,0,0,0,0,64,0,-1--1--1,,1|(808,248)|
1,33,28,2,0,0,0,0,0,64,1,-1--1--1,,1|(606,334)|
1,34,30,1,0,0,0,0,0,64,1,-1--1--1,,1|(1014,337)|
10,35,"PM,ID: Ill-Diagnosed Military",824,186,89,21,8,130,0,3,-1,0,0,0,128-128-128,0-0-0,|12||128-128-128
1,36,35,41,0,0,0,0,0,64,0,-1--1--1,,1|(794,225)|
10,37,PTSD Cost per Diagnosed Veterans,897,518,69,28,8,130,0,3,-1,0,0,0,128-128-128,0-0-0,|12||128-128-128
1,38,37,29,0,0,0,0,0,64,0,-1--1--1,,1|(914,570)|
10,39,Quitting treatment ratio for veterans,1301,326,69,18,8,130,0,3,-1,0,0,0,128-128-128,0-0-0,|12||128-128-128
1,40,39,11,0,0,0,0,0,64,0,-1--1--1,,1|(1283,363)|
10,41,Diagnosis multiplier,758,274,38,18,8,3,0,0,0,0,0,0
1,42,41,44,0,0,0,0,0,64,0,-1--1--1,,1|(787,293)|
10,43,"Ratio revealing symptoms post-military",999,216,95,21,8,130,0,3,-1,0,0,0,128-128-128,0-0-0,|12||128-128-128
10,44,Ratio revealing symptoms for pre2000 veterans,842,330,82,27,8,131,0,0,0,0,0,0
1,45,44,5,0,0,0,0,0,64,0,-1--1--1,,1|(838,359)|
10,46,K,680,246,8,11,8,3,0,2,0,0,0,0,0-0-0,0-0-0,|12||64-160-98
1,47,46,41,0,0,0,0,0,64,0,-1--1--1,,1|(697,251)|
1,48,43,44,0,0,0,0,0,64,0,-1--1--1,,1|(930,265)|
1,49,1,16,1,0,0,0,0,64,0,-1--1--1,,1|(1098,453)|
1,50,1,11,1,0,0,0,0,64,0,-1--1--1,,1|(1165,448)|
1,51,1,29,0,0,0,0,0,64,0,-1--1--1,,1|(990,510)|
10,52,Time,973,684,29,10,8,2,0,3,-1,0,0,0,128-128-128,0-0-0,|12||128-128-128
1,53,52,29,0,0,0,0,0,64,0,-1--1--1,,1|(965,673)|
10,54,Year long,890,683,44,10,8,2,0,3,-1,0,0,0,128-128-128,0-0-0,|12||128-128-128
1,55,54,29,0,0,0,0,0,64,0,-1--1--1,,1|(900,672)|
\\\---/// Sketch information - do not modify anything except names
V300  Do not put anything below this section - it will be ignored
*4- PTSD NON Combat related
$192-192-192,0,Arial|12||0-0-0|0-0-0|0-0-255|-1--1--1|-1--1--1|96,96,5,0
10,1,"PM,IU: Ill-Undiagnosed Military NotDeployed",897,315,95,39,3,131,0,16,0,0,0,0,0-0-0,0-0-0,|12|B|64-160-98
10,2,"PM,ID: Ill-Diagnosed Military NotDeployed",1301,322,108,44,3,131,0,16,0,0,0,0,0-0-0,0-0-0,|12|B|64-160-98
1,3,5,2,4,0,0,22,0,0,0,-1--1--1,,1|(1148,316)|
1,4,5,1,100,0,0,22,0,0,0,-1--1--1,,1|(1040,316)|
11,5,652,1096,316,7,8,34,3,0,0,1,0,0,0
10,6,Rate of diagnosis during service NotDeployed,1096,352,65,27,40,3,0,0,-1,0,0,0
10,7,"PV,ID: Veterans NotDeployed",1301,565,110,40,3,131,0,16,0,0,0,0,0-0-0,0-0-0,|12|B|255-0-0
10,8,"PV IU: Ill-Undiagnosed Veterans NotDeployed",897,556,101,37,3,131,0,16,0,0,0,0,0-0-0,0-0-0,|12|B|255-0-0
1,9,11,7,4,0,0,22,0,0,0,-1--1--1,,1|(1145,560)|
1,10,11,8,100,0,0,22,0,0,0,-1--1--1,,1|(1042,560)|
11,11,2236,1093,560,7,8,34,3,0,0,1,0,0,0
10,12,Rate of diagnosis after service NotDeployed,1093,595,65,27,40,3,0,0,-1,0,0,0
1,13,15,7,4,0,0,22,0,0,0,-1--1--1,,1|(1301,490)|
1,14,15,2,100,0,0,22,0,0,0,-1--1--1,,1|(1301,403)|
11,15,2268,1301,448,8,7,33,131,0,0,4,0,0,0
10,16,Separation of NotDeployed with PTSD,1376,448,65,27,40,131,0,0,-1,0,0,0
1,17,19,8,4,0,0,22,0,0,0,-1--1--1,,1|(898,488)|
1,18,19,1,100,0,0,22,0,0,0,-1--1--1,,1|(898,398)|
11,19,668,898,450,8,7,33,3,0,0,4,0,0,0
10,20,Separation of NotDeployed with unknown illness,975,450,65,27,40,3,0,0,-1,0,0,0
1,21,23,106,4,0,0,22,0,0,0,-1--1--1,,1|(1572,324)|
1,22,23,2,100,0,0,22,0,0,0,-1--1--1,,1|(1460,324)|
11,23,748,1518,324,7,8,34,3,0,0,1,0,0,0
10,24,"Quitting treatment rate for not-deployed military",1518,360,87,18,40,3,0,0,-1,0,0,0
12,25,48,1600,582,10,8,0,3,0,0,-1,0,0,0
1,26,28,25,4,0,0,22,0,0,0,-1--1--1,,1|(1557,576)|
1,27,28,7,100,0,0,22,0,0,0,-1--1--1,,1|(1460,576)|
11,28,48,1517,576,7,8,34,3,0,0,1,0,0,0
10,29,"Quitting treatment rate for not-deployed veterans",1517,616,81,27,40,131,0,0,-1,0,0,0
12,30,48,1308,736,10,8,0,3,0,0,-1,0,0,0
1,31,33,30,4,0,0,22,0,0,0,-1--1--1,,1|(1307,706)|
1,32,33,7,100,0,0,22,0,0,0,-1--1--1,,1|(1307,637)|
11,33,48,1307,677,8,7,33,3,0,0,4,0,0,0
10,34,Death rate of PV ID of NotDeployed,1380,677,71,18,40,131,0,0,-1,0,0,0
12,35,48,894,738,10,8,0,3,0,0,-1,0,0,0
1,36,38,35,4,0,0,22,0,0,0,-1--1--1,,1|(894,700)|
1,37,38,8,100,0,0,22,0,0,0,-1--1--1,,1|(894,624)|
11,38,48,894,663,8,7,33,3,0,0,4,0,0,0
10,39,"Death rate of PV IU of Not-deployed",973,663,71,18,40,131,0,0,-1,0,0,0
10,40,Death ratio for PV IU NotDeployed,777,636,71,25,8,131,0,2,0,0,0,0,0-0-0,0-0-0,|12||255-0-0
1,41,8,39,1,0,0,0,0,64,0,-1--1--1,,1|(974,597)|
1,42,40,38,0,0,0,0,0,64,0,-1--1--1,,1|(860,654)|
10,43,Death ratio for PV ID NotDeployed,1527,707,84,24,8,131,0,2,0,0,0,0,0-0-0,0-0-0,|12||255-0-0
1,44,7,34,1,0,0,0,0,64,0,-1--1--1,,1|(1356,612)|
1,45,43,34,0,0,0,0,0,64,0,-1--1--1,,1|(1453,691)|
1,46,1,20,1,0,0,0,0,64,0,-1--1--1,,1|(974,369)|
1,47,1,6,1,0,0,0,0,64,0,-1--1--1,,1|(995,341)|
1,48,2,16,1,0,0,0,0,64,0,-1--1--1,,1|(1374,388)|
1,49,7,29,1,0,0,0,0,64,0,-1--1--1,,1|(1452,621)|
10,50,initial PMU NotDeployed,414,404,50,19,8,131,0,16,-1,0,0,0,0-0-0,0-0-0,|12|I|64-160-98
10,51,initial VIU NotDeployed,835,502,45,19,8,3,0,18,-1,0,0,0,0-0-0,0-0-0,|12|I|255-0-0
1,52,51,8,0,0,0,0,0,64,1,-1--1--1,,1|(849,515)|
1,53,2,24,0,0,0,0,0,64,0,-1--1--1,,1|(1413,340)|
10,54,PTSD Cost for Diagnosed Military NotDeployed,1199,182,69,27,8,3,0,0,0,0,0,0
1,55,2,54,0,0,0,0,0,64,0,-1--1--1,,1|(1247,249)|
10,56,PTSD Cost for Diagnosed Veterans NotDeployed,1198,690,76,27,8,3,0,0,0,0,0,0
1,57,7,56,0,0,0,0,0,64,0,-1--1--1,,1|(1249,628)|
12,58,48,904,134,10,8,0,3,0,0,-1,0,0,0
1,59,61,1,4,0,0,22,0,0,0,-1--1--1,,1|(909,239)|
1,60,61,58,100,0,0,22,0,0,0,-1--1--1,,1|(909,166)|
11,61,48,909,196,8,6,33,3,0,0,4,0,0,0
10,62,Recruitment of unhealthy,974,196,53,18,40,3,0,0,-1,0,0,0
10,63,"initial PM,ID NotDeployed",1392,253,53,20,8,131,0,18,-1,0,0,0,0-0-0,0-0-0,|12|I|255-0-0
10,64,initial PV ID NotDeployed,1242,498,43,23,8,131,0,18,-1,0,0,0,0-0-0,0-0-0,|12|I|255-0-0
1,65,64,7,0,0,0,0,0,64,1,-1--1--1,,1|(1259,517)|
1,66,63,2,0,0,0,0,0,64,1,-1--1--1,,1|(1368,271)|
12,67,48,609,310,10,8,0,3,0,0,-1,0,0,0
1,68,70,1,4,0,0,22,0,0,0,-1--1--1,,1|(761,310)|
1,69,70,67,100,0,0,22,0,0,0,-1--1--1,,1|(663,310)|
11,70,48,714,310,6,8,34,3,0,0,1,0,0,0
10,71,Rate of developing illness NotDeployed,714,336,73,18,40,3,0,0,-1,0,0,0
10,72,Unhealthy recruitment ratio,918,100,65,21,8,130,0,3,-1,0,0,0,128-128-128,0-0-0,|12||128-128-128
1,73,72,62,0,0,0,0,0,64,0,-1--1--1,,1|(942,143)|
10,74,Recruitment,1033,128,59,13,8,130,0,3,-1,0,0,0,128-128-128,0-0-0,|12||128-128-128
1,75,74,62,0,0,0,0,0,64,0,-1--1--1,,1|(1010,154)|
1,76,50,1,0,0,0,0,0,64,1,-1--1--1,,1|(626,364)|
10,77,PTSD Cost per Diagnosed Veterans,1050,740,77,29,8,130,0,3,-1,0,0,0,128-128-128,0-0-0,|12||128-128-128
1,78,77,56,0,0,0,0,0,64,0,-1--1--1,,1|(1117,716)|
10,79,Developing illness not in CZ,664,201,68,23,8,130,0,3,-1,0,0,0,128-128-128,0-0-0,|12||128-128-128
1,80,79,71,0,0,0,0,0,64,0,-1--1--1,,1|(687,264)|
10,81,Separation ratio of ill undiagnosed service members,752,430,71,28,8,2,0,3,-1,0,0,0,128-128-128,0-0-0,|12||128-128-128
1,82,81,19,0,0,0,0,0,64,0,-1--1--1,,1|(849,442)|
10,83,Separation ratio of people who have had PTSD,1591,467,68,34,8,130,0,3,-1,0,0,0,128-128-128,0-0-0,|12||128-128-128
1,84,83,16,0,0,0,0,0,64,0,-1--1--1,,1|(1488,457)|
10,85,"Ratio revealing symptoms post-military",1129,511,68,28,8,2,0,3,-1,0,0,0,128-128-128,0-0-0,|12||128-128-128
10,86,Quitting treatment ratio for veterans,1497,535,74,21,8,130,0,3,-1,0,0,0,128-128-128,0-0-0,|12||128-128-128
10,87,Quitting treatment ratio in Military,1536,266,73,27,8,130,0,3,-1,0,0,0,128-128-128,0-0-0,|12||128-128-128
1,88,87,24,0,0,0,0,0,64,0,-1--1--1,,1|(1527,310)|
1,89,86,29,0,0,0,0,0,64,0,-1--1--1,,1|(1504,565)|
10,90,PTSD Cost per Diagnosed Military,1181,102,80,24,8,130,0,3,-1,0,0,0,128-128-128,0-0-0,|12||128-128-128
1,91,90,54,0,0,0,0,0,64,0,-1--1--1,,1|(1187,133)|
10,92,Quitting treatment ratio in Military,461,225,82,20,8,130,0,3,-1,0,0,0,128-128-128,0-0-0,|12||128-128-128
10,93,Separation ratio of people who have had PTSD,360,292,65,29,8,130,0,3,-1,0,0,0,128-128-128,0-0-0,|12||128-128-128
10,94,"initial PM,ID NotDeployed",258,350,58,21,8,130,0,3,-1,0,0,0,128-128-128,0-0-0,|12||128-128-128
1,95,94,50,0,0,0,0,0,64,0,-1--1--1,,1|(333,375)|
1,96,93,50,0,0,0,0,0,64,0,-1--1--1,,1|(385,346)|
1,97,92,50,0,0,0,0,0,64,0,-1--1--1,,1|(438,308)|
10,98,Ratio revealing symptoms military,424,513,72,24,8,130,0,3,-1,0,0,0,128-128-128,0-0-0,|12||128-128-128
1,99,98,50,0,0,0,0,0,64,0,-1--1--1,,1|(419,462)|
1,100,87,63,0,0,0,0,0,64,0,-1--1--1,,1|(1460,259)|
1,101,83,63,0,0,0,0,0,64,0,-1--1--1,,1|(1489,358)|
1,102,8,12,1,0,0,0,0,64,0,-1--1--1,,1|(1043,530)|
1,103,85,12,0,0,0,0,0,64,0,-1--1--1,,1|(1113,547)|
10,104,"Rate of diagnosis during service OEF & OIF",1131,261,76,29,8,130,0,3,-1,0,0,0,128-128-128,0-0-0,|12||128-128-128
1,105,104,6,0,0,0,0,0,64,0,-1--1--1,,1|(1115,300)|
12,106,48,1630,324,10,8,0,3,0,0,-1,0,0,0
10,107,Separation not deployed with Ineffective treatment,664,541,81,31,8,130,0,3,-1,0,0,0,128-128-128,0-0-0,|12||128-128-128
1,108,107,8,0,0,0,0,0,64,0,-1--1--1,,1|(763,547)|
10,109,Death ratio in military,756,256,48,19,8,2,0,3,-1,0,0,0,128-128-128,0-0-0,|12||128-128-128
12,110,48,863,133,10,8,0,3,0,0,-1,0,0,0
1,111,113,110,4,0,0,22,0,0,0,-1--1--1,,1|(867,171)|
1,112,113,1,100,0,0,22,0,0,0,-1--1--1,,1|(867,245)|
11,113,48,867,208,8,6,33,3,0,0,2,0,0,0
10,114,PMIUn death ratio,811,208,47,18,40,131,0,0,-1,0,0,0
1,115,1,114,1,0,0,0,0,64,0,-1--1--1,,1|(817,254)|
1,116,109,114,0,0,0,0,0,64,0,-1--1--1,,1|(778,236)|
12,117,48,1299,112,10,8,0,3,0,0,-1,0,0,0
1,118,120,117,4,0,0,22,0,0,0,-1--1--1,,1|(1298,155)|
1,119,120,2,100,0,0,22,0,0,0,-1--1--1,,1|(1298,240)|
11,120,48,1298,197,8,6,33,3,0,0,4,0,0,0
10,121,PMIDn death rate,1354,197,48,18,40,131,0,0,-1,0,0,0
1,122,2,121,0,0,0,0,0,64,0,-1--1--1,,1|(1329,252)|
10,123,Death ratio in military,1398,121,58,20,8,130,0,3,-1,0,0,0,128-128-128,0-0-0,|12||128-128-128
1,124,123,121,0,0,0,0,0,64,0,-1--1--1,,1|(1379,154)|
10,125,A,1012,262,8,10,8,3,0,0,-1,0,0,0
1,126,125,6,0,0,0,0,0,64,0,-1--1--1,,1|(1040,292)|
10,127,B,1050,268,8,10,8,3,0,0,-1,0,0,0
1,128,127,6,0,0,0,0,0,64,0,-1--1--1,,1|(1064,295)|
10,129,Initial rate of diagnosis of nondeployed,1517,199,47,27,8,3,0,2,-1,0,0,0,0-0-0,0-0-0,|12||255-0-0
1,130,129,63,0,0,0,0,0,64,0,-1--1--1,,1|(1460,223)|
10,131,Min time to screen,1142,423,41,18,8,3,0,0,0,0,0,0
1,132,131,6,0,0,0,0,0,64,0,-1--1--1,,1|(1125,397)|
10,133,Time,1181,735,29,10,8,2,0,3,-1,0,0,0,128-128-128,0-0-0,|12||128-128-128
1,134,133,56,0,0,0,0,0,64,0,-1--1--1,,1|(1183,727)|
10,135,Time,1199,227,29,10,8,2,0,3,-1,0,0,0,128-128-128,0-0-0,|12||128-128-128
1,136,135,54,0,0,0,0,0,64,0,-1--1--1,,1|(1199,220)|
10,137,Year long,1234,767,44,10,8,2,0,3,-1,0,0,0,128-128-128,0-0-0,|12||128-128-128
1,138,137,56,0,0,0,0,0,64,0,-1--1--1,,1|(1223,743)|
10,139,Year long,1103,207,44,10,8,2,0,3,-1,0,0,0,128-128-128,0-0-0,|12||128-128-128
1,140,139,54,0,0,0,0,0,64,0,-1--1--1,,1|(1128,199)|
\\\---/// Sketch information - do not modify anything except names
V300  Do not put anything below this section - it will be ignored
*5- PTSD ALL
$192-192-192,0,Arial|12||0-0-0|0-0-0|0-0-255|-1--1--1|-1--1--1|96,96,5,0
12,1,0,401,318,94,45,3,135,0,4,-1,0,0,0,-1--1--1,255-255-128,|12||0-0-0
.
12,2,0,840,325,96,41,3,135,0,4,-1,0,0,0,-1--1--1,255-128-0,|12||0-0-0
.
12,3,0,424,628,88,48,3,135,0,4,-1,0,0,0,-1--1--1,255-255-128,|12||0-0-0
.
12,4,0,875,632,90,42,3,135,0,4,-1,0,0,0,-1--1--1,255-128-0,|12||0-0-0
.
10,5,"PV ID: Ill-Diagnosed Veterans",884,633,74,18,8,3,0,0,0,0,0,0
10,6,"PV IU: Ill-Undiagnosed Veterans",426,631,57,27,8,3,0,0,0,0,0,0
10,7,"PV IU: Ill-Undiagnosed Veterans of Pre-2000",293,524,61,32,8,130,0,3,-1,0,0,0,128-128-128,0-0-0,|12||128-128-128
10,8,"PV IU: Ill-Undiagnosed Veterans OEF & OIF",158,669,74,33,8,130,0,3,-1,0,0,0,128-128-128,0-0-0,|12||128-128-128
1,9,8,6,0,0,0,0,0,64,0,-1--1--1,,1|(293,650)|
1,10,7,6,0,0,0,0,0,64,0,-1--1--1,,1|(356,575)|
10,11,"PV IU: Ill-Undiagnosed Veterans NotDeployed",212,583,108,19,8,2,0,3,-1,0,0,0,128-128-128,0-0-0,|12||128-128-128
1,12,11,6,0,0,0,0,0,64,0,-1--1--1,,1|(325,608)|
10,13,"PV,ID: Veterans NotDeployed",850,723,70,19,8,2,0,3,-1,0,0,0,128-128-128,0-0-0,|12||128-128-128
1,14,13,5,0,0,0,0,0,64,0,-1--1--1,,1|(864,684)|
10,15,"PM,ID: Ill-Diagnosed Military",848,321,75,18,8,3,0,0,0,0,0,0
10,16,"PM,ID: Ill-Diagnosed Military NotDeployed",874,218,85,19,8,2,0,3,-1,0,0,0,128-128-128,0-0-0,|12||128-128-128
10,17,"PM,IU: Ill-Undiagnosed Military NotDeployed",159,323,84,29,8,130,0,3,-1,0,0,0,128-128-128,0-0-0,|12||128-128-128
10,18,"PM,IU: Ill-Undiagnosed Military",404,321,84,18,8,3,0,0,0,0,0,0
10,19,"PM,IU: Ill-Undiagnosed Military OEF & OIF",193,415,67,40,8,130,0,3,-1,0,0,0,128-128-128,0-0-0,|12||128-128-128
1,20,19,18,0,0,0,0,0,64,0,-1--1--1,,1|(305,365)|
1,21,17,18,0,0,0,0,0,64,0,-1--1--1,,1|(274,322)|
10,22,"PM,ID: Ill-Diagnosed Military OEF & OIF",1064,287,81,31,8,130,0,3,-1,0,0,0,128-128-128,0-0-0,|12||128-128-128
1,23,22,15,0,0,0,0,0,64,0,-1--1--1,,1|(959,302)|
1,24,16,15,0,0,0,0,0,64,0,-1--1--1,,1|(862,263)|
10,25,"(8) Rate of diagnosis after service",674,633,55,27,8,3,0,0,0,0,0,0
10,26,"Rate of diagnosis after service of Pre-2000",521,551,78,29,8,130,0,3,-1,0,0,0,128-128-128,0-0-0,|12||128-128-128
10,27,"Rate of diagnosis after service OEF & OIF",805,552,76,35,8,130,0,3,-1,0,0,0,128-128-128,0-0-0,|12||128-128-128
1,28,26,25,0,0,0,0,0,64,0,-1--1--1,,1|(592,589)|
1,29,27,25,0,0,0,0,0,64,0,-1--1--1,,1|(739,592)|
10,30,Rate of diagnosis after service NotDeployed,663,525,71,28,8,2,0,3,-1,0,0,0,128-128-128,0-0-0,|12||128-128-128
1,31,30,25,0,0,0,0,0,64,0,-1--1--1,,1|(667,572)|
10,32,"(3) Rate of diagnosis during service",617,319,61,27,8,3,0,0,0,0,0,0
10,33,Rate of diagnosis during service NotDeployed,515,401,71,28,8,2,0,3,-1,0,0,0,128-128-128,0-0-0,|12||128-128-128
10,34,"Rate of diagnosis during service OEF & OIF",683,407,70,32,8,130,0,3,-1,0,0,0,128-128-128,0-0-0,|12||128-128-128
1,35,33,32,0,0,0,0,0,64,0,-1--1--1,,1|(560,363)|
1,36,34,32,0,0,0,0,0,64,0,-1--1--1,,1|(652,366)|
10,37,PTSD Cost per Diagnosed Veterans,1002,529,79,27,8,130,0,3,-1,0,0,0,128-128-128,0-0-0,|12||128-128-128
10,38,PTSD Cost in Military,1046,364,45,19,8,3,0,2,0,0,0,0,0-0-0,0-0-0,|12||128-0-128
1,39,15,38,0,0,0,0,1,64,0,128-0-128,|12||0-0-0,1|(955,344)|
10,40,PTSD Cost in VA,1071,596,41,19,8,131,0,2,0,0,0,0,0-0-0,0-0-0,|12||128-0-64
1,41,37,40,0,0,0,0,1,64,0,128-0-64,|12||0-0-0,1|(1034,561)|
1,42,5,40,0,0,0,0,1,64,0,128-0-64,|12||0-0-0,1|(987,612)|
10,43,Total exit from military,1478,587,53,19,8,3,0,16,0,0,0,0,0-0-0,0-0-0,|12|B|0-0-0
10,44,Rate of healthy separation,1409,515,60,27,8,130,0,3,-1,0,0,0,128-128-128,0-0-0,|12||128-128-128
10,45,"Separation of OEF & OIF with unknown illness",1643,327,77,31,8,130,0,3,-1,0,0,0,128-128-128,0-0-0,|12||128-128-128
10,46,"Separation of OEF & OIF with PTSD",1695,386,77,28,8,130,0,3,-1,0,0,0,128-128-128,0-0-0,|12||128-128-128
1,47,44,43,0,0,0,0,0,64,0,-1--1--1,,1|(1441,549)|
10,48,Ill exits from military,1488,467,43,18,8,3,0,0,0,0,0,0
1,49,45,48,0,0,0,0,0,64,0,-1--1--1,,1|(1563,398)|
1,50,46,48,0,0,0,0,0,64,0,-1--1--1,,1|(1584,429)|
10,51,Separation of NotDeployed with unknown illness,1491,271,75,27,8,130,0,3,-1,0,0,0,128-128-128,0-0-0,|12||128-128-128
1,52,51,48,0,0,0,0,0,64,0,-1--1--1,,1|(1489,366)|
10,53,Separation of NotDeployed with PTSD,1409,345,87,27,8,130,0,3,-1,0,0,0,128-128-128,0-0-0,|12||128-128-128
1,54,53,48,0,0,0,0,0,64,0,-1--1--1,,1|(1447,404)|
1,55,48,43,0,0,0,0,0,64,0,-1--1--1,,1|(1483,519)|
10,56,PTSD Cost per Diagnosed Military,905,422,79,28,8,130,0,3,-1,0,0,0,128-128-128,0-0-0,|12||128-128-128
1,57,56,38,0,0,0,0,0,64,0,-1--1--1,,1|(980,390)|
10,58,Separation with history of PTSD but current unknown status,1664,542,92,27,8,3,0,0,0,0,0,0
1,59,58,43,0,0,0,0,0,64,0,-1--1--1,,1|(1558,567)|
10,60,"Separation OEF & OIF veterans with unknown status but history of PTSD",1748,674,107,28,8,2,0,3,-1,0,0,0,128-128-128,0-0-0,|12||128-128-128
1,61,60,58,0,0,0,0,0,64,0,-1--1--1,,1|(1709,613)|
10,62,"Separation not-deployed veterans with unknown status but history of PTSD",1781,465,107,28,8,2,0,3,-1,0,0,0,128-128-128,0-0-0,|12||128-128-128
1,63,62,58,0,0,0,0,0,64,0,-1--1--1,,1|(1727,500)|
1,64,1,2,0,0,0,2,3,64,0,0-0-0,|12||0-0-0,1|(612,320)|
1,65,3,4,0,0,0,2,3,64,0,0-0-0,|12||0-0-0,1|(641,629)|
10,66,Total number of service members,468,199,64,18,8,3,0,0,0,0,0,0
10,67,Service members with PTSD,636,246,70,24,8,131,0,16,0,0,0,0,0-0-0,0-0-0,|12|B|0-0-0
10,68,"Healthy Military (PMH)",464,124,68,21,8,130,0,3,-1,0,0,0,128-128-128,0-0-0,|12||128-128-128
1,69,68,66,0,0,0,0,0,64,0,-1--1--1,,1|(465,156)|
10,70,"Healthy Veterans (PVH)",313,755,70,24,8,130,0,3,-1,0,0,0,128-128-128,0-0-0,|12||128-128-128
10,71,Total number of veterans,503,763,57,18,8,3,0,0,0,0,0,0
1,72,70,71,0,0,0,0,0,64,0,-1--1--1,,1|(407,758)|
10,73,Veterans with PTSD,667,715,49,19,8,3,0,16,0,0,0,0,0-0-0,0-0-0,|12|B|0-0-0
1,74,67,66,0,0,0,0,0,64,0,-1--1--1,,1|(555,223)|
1,75,15,67,0,0,0,0,0,64,0,-1--1--1,,1|(757,288)|
1,76,18,67,0,0,0,0,0,64,0,-1--1--1,,1|(505,287)|
1,77,73,71,0,0,0,0,0,64,0,-1--1--1,,1|(595,735)|
1,78,5,73,0,0,0,0,0,64,0,-1--1--1,,1|(783,671)|
1,79,6,73,0,0,0,0,0,64,0,-1--1--1,,1|(543,671)|
10,80,PTSD prevalence among Veterans,671,822,65,18,8,131,0,16,0,0,0,0,0-0-0,0-0-0,|12|U|0-0-0
1,81,73,80,0,0,0,0,0,64,0,-1--1--1,,1|(668,762)|
1,82,71,80,0,0,0,0,0,64,0,-1--1--1,,1|(579,790)|
10,83,PTSD prevalence in Military,681,150,65,18,8,131,0,16,0,0,0,0,-1--1--1,0-0-0,|12|U|0-0-0
1,84,67,83,0,0,0,0,0,64,0,-1--1--1,,1|(656,201)|
1,85,66,83,0,0,0,0,0,64,0,-1--1--1,,1|(567,176)|
10,86,Service members with history of PTSD and current unknown status,270,183,82,27,8,3,0,0,0,0,0,0
1,87,86,66,0,0,0,0,0,64,0,-1--1--1,,1|(371,190)|
10,88,Post Treatment Stage Military NotDeployed,99,125,86,19,8,2,0,3,-1,0,0,0,128-128-128,0-0-0,|12||128-128-128
10,89,"Post Treatment Stage Military OEF & OIF",99,247,87,27,8,130,0,3,-1,0,0,0,128-128-128,0-0-0,|12||128-128-128
1,90,89,86,0,0,0,0,0,64,0,-1--1--1,,1|(177,217)|
1,91,88,86,0,0,0,0,0,64,0,-1--1--1,,1|(165,147)|
10,92,"PV ID Veterans of OEF & OIF",1053,705,67,19,8,2,0,3,-1,0,0,0,128-128-128,0-0-0,|12||128-128-128
1,93,92,5,0,0,0,0,0,64,0,-1--1--1,,1|(973,671)|
10,94,"PV,ID: Ill-Diagnosed Veterans of Pre-2000",1008,786,80,32,8,130,0,3,-1,0,0,0,128-128-128,0-0-0,|12||128-128-128
1,95,94,5,0,0,0,0,0,64,0,-1--1--1,,1|(944,707)|
10,96,PMH death rate,1253,670,43,19,8,2,0,3,-1,0,0,0,128-128-128,0-0-0,|12||128-128-128
1,97,96,98,0,0,0,0,0,64,0,-1--1--1,,1|(1319,676)|
10,98,total death rate in military,1411,687,55,18,8,3,0,0,0,0,0,0
1,99,98,43,0,0,0,0,0,64,0,-1--1--1,,1|(1440,643)|
10,100,PMID death rate,1286,610,45,19,8,2,0,3,-1,0,0,0,128-128-128,0-0-0,|12||128-128-128
10,101,PMIU death rate,1559,759,45,19,8,2,0,3,-1,0,0,0,128-128-128,0-0-0,|12||128-128-128
1,102,101,98,0,0,0,0,0,64,0,-1--1--1,,1|(1490,725)|
1,103,100,98,0,0,0,0,0,64,0,-1--1--1,,1|(1342,645)|
10,104,PMIUn death ratio,1291,764,59,18,8,2,0,3,-1,0,0,0,128-128-128,0-0-0,|12||128-128-128
1,105,104,98,0,0,0,0,0,64,0,-1--1--1,,1|(1344,729)|
10,106,PMIDn death rate,1399,770,59,18,8,2,0,3,-1,0,0,0,128-128-128,0-0-0,|12||128-128-128
1,107,106,98,0,0,0,0,0,64,0,-1--1--1,,1|(1403,735)|
10,108,Time,1100,525,29,10,8,2,0,3,-1,0,0,0,128-128-128,0-0-0,|12||128-128-128
1,109,108,40,0,0,0,0,0,64,0,-1--1--1,,1|(1089,549)|
10,110,Time,1046,401,29,10,8,2,0,3,-1,0,0,0,128-128-128,0-0-0,|12||128-128-128
1,111,110,38,0,0,0,0,0,64,0,-1--1--1,,1|(1046,394)|
10,112,Year long,1041,432,44,10,8,2,0,3,-1,0,0,0,128-128-128,0-0-0,|12||128-128-128
1,113,112,38,0,0,0,0,0,64,0,-1--1--1,,1|(1041,409)|
10,114,Year long,1071,633,44,10,8,2,0,3,-1,0,0,0,128-128-128,0-0-0,|12||128-128-128
1,115,114,40,0,0,0,0,0,64,0,-1--1--1,,1|(1071,626)|
10,116,All PTSD patients,1227,93,34,18,8,3,0,0,0,0,0,0
10,117,Service members with PTSD,1103,50,52,27,8,2,0,3,-1,0,0,0,128-128-128,0-0-0,|0||128-128-128
10,118,Veterans with PTSD,1330,56,55,18,8,2,0,3,-1,0,0,0,128-128-128,0-0-0,|0||128-128-128
1,119,117,116,0,0,0,0,0,64,0,-1--1--1,,1|(1167,72)|
1,120,118,116,0,0,0,0,0,64,0,-1--1--1,,1|(1277,74)|
10,121,All military and veteran population,1242,173,67,18,8,3,0,0,0,0,0,0
10,122,Total number of service members,1077,192,68,18,8,2,0,3,-1,0,0,0,128-128-128,0-0-0,|0||128-128-128
10,123,Total number of veterans,1356,234,61,18,8,2,0,3,-1,0,0,0,128-128-128,0-0-0,|0||128-128-128
1,124,122,121,1,0,0,0,0,64,0,-1--1--1,,1|(1156,179)|
1,125,123,121,0,0,0,0,0,64,0,-1--1--1,,1|(1305,206)|
10,126,PTSD prevalence total,1345,120,58,18,8,3,0,0,0,0,0,0
1,127,116,126,0,0,0,0,0,64,0,-1--1--1,,1|(1267,101)|
1,128,121,126,0,0,0,0,0,64,0,-1--1--1,,1|(1286,149)|
10,129,PTSD Cost Total,1202,478,43,18,8,3,0,0,0,0,0,0
1,130,38,129,0,0,0,0,0,64,0,-1--1--1,,1|(1118,417)|
1,131,40,129,0,0,0,0,0,64,0,-1--1--1,,1|(1131,541)|
\\\---/// Sketch information - do not modify anything except names
V300  Do not put anything below this section - it will be ignored
*6- Treatment
$192-192-192,0,Arial|12||0-0-0|0-0-0|0-0-255|-1--1--1|-1--1--1|96,96,75,0
10,1,Post Treatment Stage Military NotDeployed,664,621,83,41,3,131,0,0,0,0,0,0
12,2,48,936,622,10,8,0,3,0,0,-1,0,0,0
1,3,5,2,4,0,0,22,0,0,0,-1--1--1,,1|(890,626)|
1,4,5,1,100,0,0,22,0,0,0,-1--1--1,,1|(794,626)|
11,5,48,848,626,6,8,34,3,0,0,1,0,0,0
10,6,"Separation not-deployed veterans with unknown status but history of PTSD",848,662,105,27,40,3,0,0,-1,0,0,0
1,7,1,6,1,0,0,0,0,64,0,-1--1--1,,1|(753,697)|
10,8,"Quitting treatment rate for not-deployed military",402,644,72,52,8,130,0,3,-1,0,0,0,128-128-128,0-0-0,|12||128-128-128
10,9,"Post Treatment Stage Military OEF & OIF",668,192,84,41,3,131,0,16,0,0,0,0,0-0-0,0-0-0,|12|B|0-0-0
12,10,48,963,199,10,8,0,3,0,0,-1,0,0,0
1,11,13,10,4,0,0,22,0,0,0,-1--1--1,,1|(908,202)|
1,12,13,9,100,0,0,22,0,0,0,-1--1--1,,1|(802,202)|
11,13,48,858,202,6,8,34,3,0,0,1,0,0,0
10,14,"Separation OEF & OIF veterans with unknown status but history of PTSD",858,237,94,27,40,3,0,0,-1,0,0,0
1,15,9,13,1,0,0,0,0,64,0,-1--1--1,,1|(783,136)|
10,16,Separation of healthy Veterans with history of PTSD,634,413,84,27,8,131,0,0,0,0,0,0
10,17,"Separation OEF & OIF with Ineffective treatment",1029,314,83,27,8,3,0,32,0,0,0,0,0-0-0,0-0-0,Arial|12||0-0-0
10,18,ratio of effective treatment,830,416,74,25,8,131,0,2,0,0,0,0,0-0-0,0-0-0,|12||64-160-98
1,19,14,28,0,0,0,0,0,64,0,-1--1--1,,1|(743,268)|
1,20,18,28,0,0,0,0,0,64,0,-1--1--1,,1|(734,363)|
1,21,18,17,0,0,0,0,0,64,0,-1--1--1,,1|(920,369)|
1,22,14,17,0,0,0,0,0,64,0,-1--1--1,,1|(936,272)|
1,23,6,33,0,0,0,0,0,64,0,-1--1--1,,1|(938,601)|
1,24,6,29,0,0,0,0,0,64,0,-1--1--1,,1|(752,591)|
10,25,"Quitting treatment rate for OEF & OIF in military",410,237,76,35,8,130,0,3,-1,0,0,0,128-128-128,0-0-0,|12||128-128-128
1,26,25,9,0,0,0,0,0,64,0,-1--1--1,,1|(528,216)|
1,27,8,1,0,0,0,0,0,64,0,-1--1--1,,1|(520,633)|
10,28,"Healthy separation OEF & OIF with history of PTSD",623,303,87,27,8,3,0,0,0,0,0,0
10,29,Healthy separation not deployed with history of PTSD,645,513,85,27,8,3,0,0,0,0,0,0
1,30,18,29,0,0,0,0,0,64,0,-1--1--1,,1|(745,459)|
1,31,28,16,0,0,0,0,0,64,0,-1--1--1,,1|(627,351)|
1,32,29,16,0,0,0,0,0,64,0,-1--1--1,,1|(640,469)|
10,33,Separation not deployed with Ineffective treatment,1042,533,73,27,8,3,0,0,0,0,0,0
10,34,Separation of Ill Undiagnosed Veterans with history of PTSD,1047,415,84,27,8,3,0,0,0,0,0,0
1,35,18,33,0,0,0,0,0,64,0,-1--1--1,,1|(927,470)|
1,36,33,34,0,0,0,0,0,64,0,-1--1--1,,1|(1043,480)|
1,37,17,34,0,0,0,0,0,64,0,-1--1--1,,1|(1036,357)|
10,38,Separation ratio with history of PTSD,1058,157,79,32,8,131,0,2,0,0,0,0,0-0-0,0-0-0,|12||255-0-0
1,39,38,14,0,0,0,0,0,64,0,-1--1--1,,1|(958,196)|
10,40,Separation ratio with history of PTSD,1073,712,77,30,8,130,0,3,-1,0,0,0,128-128-128,0-0-0,|12||128-128-128
1,41,40,6,0,0,0,0,0,64,0,-1--1--1,,1|(981,691)|
\\\---/// Sketch information - do not modify anything except names
V300  Do not put anything below this section - it will be ignored
*Policy tests
$192-192-192,0,Arial|12||0-0-0|0-0-0|0-0-255|-1--1--1|-1--1--1|96,96,5,0
10,1,Resiliency effect,707,192,42,19,8,3,0,50,-1,0,0,0,0-0-0,0-0-0,Arial|12|B|0-0-255
10,2,Percent Change in Resiliency,359,239,60,18,8,3,0,32,-1,0,0,0,0-0-0,0-0-0,Arial|12||0-0-0
1,3,2,1,0,0,0,0,0,64,0,-1--1--1,,1|(535,214)|
10,4,Time to implement policy,483,289,61,18,8,3,0,32,-1,0,0,0,0-0-0,0-0-0,Arial|12||0-0-0
1,5,4,1,0,0,0,0,0,64,0,-1--1--1,,1|(588,243)|
10,6,Policy implementation time,637,296,71,18,8,3,0,32,0,0,0,0,0-0-0,0-0-0,Arial|12||0-0-0
1,7,6,1,0,0,0,0,0,64,0,-1--1--1,,1|(667,250)|
10,8,Ratio revealing symptoms military,707,394,73,19,8,3,0,50,-1,0,0,0,0-0-0,0-0-0,Arial|12|B|0-0-255
10,9,Percent Change in Screening,351,443,56,27,8,3,0,32,0,0,0,0,0-0-0,0-0-0,Arial|12||0-0-0
1,10,9,8,0,0,0,0,0,64,0,-1--1--1,,1|(513,420)|
10,11,Normal Ratio revealing symptoms military,374,379,73,27,8,3,0,32,0,0,0,0,0-0-0,0-0-0,Arial|12||0-0-0
1,12,11,8,0,0,0,0,0,64,0,-1--1--1,,1|(533,385)|
10,13,Normal Resiliency,360,174,38,18,8,3,0,32,0,0,0,0,0-0-0,0-0-0,Arial|12||0-0-0
1,14,13,1,0,0,0,0,0,64,0,-1--1--1,,1|(524,181)|
10,15,Quitting treatment ratio in Military,685,621,77,19,8,3,0,50,-1,0,0,0,0-0-0,0-0-0,Arial|12|B|0-0-255
10,16,Normal quitting ratio in Military,369,601,55,18,8,3,0,0,-1,0,0,0
1,17,16,15,0,0,0,0,0,64,0,-1--1--1,,1|(509,609)|
10,18,Percent Change in Treatment in Military,353,654,82,18,8,3,0,32,-1,0,0,0,0-0-0,0-0-0,Arial|12||0-0-0
1,19,18,15,0,0,0,0,0,64,0,-1--1--1,,1|(514,637)|
10,20,"Time for an Iraq-like war",1169,611,45,18,8,3,0,32,0,0,0,0,0-0-0,0-0-0,Arial|12||0-0-0
10,21,Steady state deployment,1394,352,46,18,8,3,0,32,0,0,0,0,0-0-0,0-0-0,Arial|12||0-0-0
10,22,"Deployment during Iraq war (data)",1178,677,69,18,8,131,0,34,0,0,0,0,0-0-0,0-0-0,Arial|12||255-0-0
10,23,Time,1219,461,29,10,8,2,0,35,-1,0,0,0,128-128-128,0-0-0,Arial|12||128-128-128
1,24,23,21,0,0,0,0,0,64,0,-1--1--1,,1|(1294,414)|
10,25,Intensity in steady state in comparison to Iraq,1176,350,81,27,8,3,0,32,0,0,0,0,0-0-0,0-0-0,Arial|12||0-0-0
1,26,25,21,0,0,0,0,0,64,0,-1--1--1,,1|(1295,350)|
10,27,Deployment ratio in Iraq during the war,1330,270,71,18,8,3,0,32,0,0,0,0,0-0-0,0-0-0,Arial|12||0-0-0
10,28,Trauma multiplier in Iraq,1325,455,57,18,8,3,0,0,0,0,0,0
1,29,28,21,0,0,0,0,0,64,0,-1--1--1,,1|(1355,409)|
1,30,27,21,0,0,0,0,0,64,0,-1--1--1,,1|(1357,305)|
10,31,Deployment to a hypothetical war,1426,548,60,18,8,3,0,32,0,0,0,0,0-0-0,0-0-0,Arial|12||0-0-0
1,32,28,31,0,0,0,0,0,64,0,-1--1--1,,1|(1369,496)|
1,33,23,31,0,0,0,0,0,64,0,-1--1--1,,1|(1306,497)|
1,34,22,31,0,0,0,0,0,64,0,-1--1--1,,1|(1295,615)|
1,35,20,31,0,0,0,0,0,64,0,-1--1--1,,1|(1283,582)|
10,36,Intensity of a hypothetical war in comparison to Iraq,1167,536,68,27,8,3,0,32,0,0,0,0,0-0-0,0-0-0,Arial|12||0-0-0
1,37,36,31,0,0,0,0,0,64,0,-1--1--1,,1|(1293,541)|
10,38,"Deployment to CZ-like areas post-2014",1529,459,59,28,8,3,0,50,0,0,0,0,0-0-0,0-0-0,Arial|12|B|0-0-255
1,39,21,38,0,0,0,0,0,64,0,-1--1--1,,1|(1449,396)|
1,40,31,38,0,0,0,0,0,64,0,-1--1--1,,1|(1465,513)|
12,41,0,1182,122,82,19,8,135,0,50,-1,0,0,0,-1--1--1,0-0-0,Arial|12|BU|255-0-0
Future Scenarios
12,42,0,346,113,32,11,8,135,0,18,-1,0,0,0,-1--1--1,0-0-0,|12|BU|255-0-0
Policies
10,43,Policy implementation time,389,729,76,18,8,130,0,3,-1,0,0,0,128-128-128,0-0-0,|12||128-128-128
10,44,Time to implement policy,583,728,79,26,8,130,0,3,-1,0,0,0,128-128-128,0-0-0,|12||128-128-128
10,45,Policy implementation time,508,484,76,18,8,130,0,3,-1,0,0,0,128-128-128,0-0-0,|12||128-128-128
10,46,Time to implement policy,675,481,82,22,8,130,0,3,-1,0,0,0,128-128-128,0-0-0,|12||128-128-128
1,47,44,15,0,0,0,0,0,64,0,-1--1--1,,1|(631,676)|
1,48,43,15,0,0,0,0,0,64,0,-1--1--1,,1|(528,677)|
1,49,46,8,0,0,0,0,0,64,0,-1--1--1,,1|(689,442)|
1,50,45,8,0,0,0,0,0,64,0,-1--1--1,,1|(599,442)|
10,51,Year long,1431,650,35,10,8,3,0,0,0,0,0,0
1,52,51,31,0,0,0,0,0,64,0,-1--1--1,,1|(1428,609)|
///---\\\
:GRAPH PM_ID:_Ill-Diagnosed_Military
:TITLE Ill-Diagnosed Military
:SCALE
:VAR "PM,ID: Ill-Diagnosed Military"
:DATASET Data
:LINE-STYLE DOT
:VAR "PM,ID: Ill-Diagnosed Military"
:LINE-WIDTH 2

:GRAPH PV_ID:_Ill-Diagnosed_Veterans
:TITLE PV,ID: Ill-Diagnosed Veterans
:SCALE
:VAR "PV,ID: Ill-Diagnosed Veterans"
:Y-MAX 800000
:DATASET Data
:LINE-STYLE DOT
:VAR "PV ID: Ill-Diagnosed Veterans"
:LINE-WIDTH 2

:GRAPH PV_ID:_Veterans_of_OEF_&_OIF
:TITLE PV,ID: Veterans of OEF & OIF
:SCALE
:VAR "PV,ID: Veterans of OEF & OIF"
:LINE-WIDTH 2
:VAR "PV,ID: Veterans of OEF & OIF"
:DATASET Data
:LINE-STYLE DASH

:GRAPH PV_ID:_Ill-Diagnosed_Veterans_of_Pre-2000
:TITLE PV,ID: Ill-Diagnosed Veterans of Pre-2000
:SCALE
:VAR "PV,ID: Ill-Diagnosed Veterans of Pre-2000"
:LINE-WIDTH 2
:VAR "PV,ID: Ill-Diagnosed Veterans of Pre-2000"
:DATASET Data
:LINE-STYLE DASH

:GRAPH PTSD_Related_Costs
:TITLE PTSD Related Costs
:SCALE
:VAR PTSD Cost in Military|Military (data)
:DATASET data
:LINE-STYLE DOT
:VAR PTSD Cost in Military|Military (simulation)
:LINE-WIDTH 2
:VAR PTSD Cost in VA|VA (data)
:DATASET data
:LINE-STYLE DOT
:VAR PTSD Cost in VA|VA (simulation)
:LINE-WIDTH 2

:GRAPH Ill-Diagnosed_Veterans_By_Cause
:TITLE Ill-Diagnosed Veterans By Cause
:STACK-FILL 0
:SCALE
:VAR "PV,ID: Ill-Diagnosed Veterans of Pre-2000"
:Y-MAX 800000
:LINE-WIDTH 2
:VAR "PV,ID: Veterans NotDeployed"
:LINE-WIDTH 2
:VAR "PV ID Veterans of OEF & OIF"
:LINE-WIDTH 2

:GRAPH Diagnosis_Rate
:TITLE Diagnosis Rate
:SCALE
:VAR "(3) Rate of diagnosis during service"|Diagnosis Rate Military
:LINE-WIDTH 2
:VAR "(3) Rate of diagnosis during service"|Diagnosis Rate Military (Data)
:DATASET Data
:LINE-STYLE DOT
:SCALE
:VAR "(8) Rate of diagnosis after service"|Diagnosis Rate Veterans
:LINE-WIDTH 2
:VAR "(8) Rate of diagnosis after service"|Diagnosis Rate Veterans (Data)
:DATASET Data
:LINE-STYLE DOT

:GRAPH NotDeployed
:TITLE NotDeployed
:SCALE
:VAR Rate of diagnosis during service NotDeployed
:LINE-WIDTH 2
:VAR Rate of diagnosis during service NotDeployed
:DATASET Data
:LINE-STYLE DASH

:GRAPH OEF_&_OIF
:TITLE OEF & OIF
:SCALE
:VAR "Rate of diagnosis during service OEF & OIF"
:LINE-WIDTH 2
:VAR "Rate of diagnosis during service OEF & OIF"
:DATASET Data
:LINE-STYLE DASH
:SCALE
:VAR "PV,ID: Veterans of OEF & OIF"
:LINE-WIDTH 2
:VAR "PV,ID: Veterans of OEF & OIF"
:DATASET Data
:LINE-STYLE DASH

:GRAPH Diagnosis_Rate_Military
:TITLE Diagnosis Rate in Military
:SCALE
:VAR "(3) Rate of diagnosis during service"|Diagnosis Rate Military (Data)
:DATASET Data
:LINE-STYLE DOT
:VAR "(3) Rate of diagnosis during service"|Diagnosis Rate Military
:LINE-WIDTH 2
:L<%^E!@
9:P7 - S1
22:$,Dollar,Dollars,$s
22:Day,Days
22:Hour,Hours
22:Month,Months
22:Person,People,Persons
22:Unit,Units
22:Week,Weeks
22:Year,Years
11:5.voc
12:5.vpd
13:Data
23:0
15:0,0,0,0,0,0
19:5,0
27:2,
34:0,
4:Time
5:Total number of veterans
35:Date
36:YYYY-MM-DD
37:2000
38:1
39:1
40:0
41:0
42:0
24:2000
25:2025
26:2025
